# Supplementary material for: ﻿Revision of the Afrotropical genus Protoleptops Heinrich, 1967 (Hymenoptera, Ichneumonidae, Ichneumoninae), with description of a new species from Burundi
Source: Zookeys. 2024 Oct 7;1214:197–216. doi: 10.3897/zookeys.1214.131071 (PMC11474094; doi:10.3897/zookeys.1214.131071)
Supplement: XML Treatment for Protoleptops [file zookeys.1214.131071-treatment1.xml]

<!DOCTYPE tp:taxon-treatment
  PUBLIC "-//TaxonX//DTD Taxonomic Treatment Publishing DTD v0 20100105//EN" "tax-treatment-NSO.dtd">
<tp:taxon-treatment xmlns:tp="http://www.plazi.org/taxpub"><tp:treatment-meta><kwd-group><label>Taxon classification</label><kwd>
                <named-content content-type="kingdom">Animalia</named-content>
              </kwd><kwd>
                <named-content content-type="order">Hymenoptera</named-content>
              </kwd><kwd>
                <named-content content-type="family">Ichneumonidae</named-content>
              </kwd></kwd-group><mixed-citation publication-type="journal"><person-group><name><surname>Dal Pos</surname><given-names>Davide</given-names></name><name><surname>De Ketelaere</surname><given-names>Augustijn</given-names></name><name><surname>Di Giovanni</surname><given-names>Filippo</given-names></name></person-group><article-title>﻿Revision of the Afrotropical genus <italic><tp:taxon-name><tp:taxon-name-part taxon-name-part-type="genus" reg="Protoleptops">Protoleptops</tp:taxon-name-part></tp:taxon-name></italic> Heinrich, 1967 (<tp:taxon-name><tp:taxon-name-part taxon-name-part-type="order">Hymenoptera</tp:taxon-name-part></tp:taxon-name>, <tp:taxon-name><tp:taxon-name-part taxon-name-part-type="family">Ichneumonidae</tp:taxon-name-part></tp:taxon-name>, <tp:taxon-name><tp:taxon-name-part taxon-name-part-type="subfamily">Ichneumoninae</tp:taxon-name-part></tp:taxon-name>), with description of a new species from Burundi</article-title><source>Zookeys</source><day>07</day><month>10</month><year>2024</year><volume>1214</volume><fpage>197</fpage><lpage>216</lpage><pub-id pub-id-type="doi">10.3897/zookeys.1214.131071</pub-id></mixed-citation></tp:treatment-meta><tp:nomenclature><label>﻿Genus</label><tp:taxon-name>
              <object-id xmlns:xlink="http://www.w3.org/1999/xlink" content-type="arpha" xlink:type="simple">F24978BD-E31B-5EF9-9F4D-6C6C5FAEF302</object-id>
              <tp:taxon-name-part taxon-name-part-type="genus" reg="Protoleptops">Protoleptops</tp:taxon-name-part>
            </tp:taxon-name><tp:taxon-authority>Heinrich, 1967</tp:taxon-authority><tp:nomenclature-citation-list><tp:nomenclature-citation><tp:taxon-name>
                  <tp:taxon-name-part taxon-name-part-type="genus" reg="Protoleptops">Protoleptops</tp:taxon-name-part>
                </tp:taxon-name><comment>Heinrich, 1967: 71–72. Type species <tp:taxon-name><tp:taxon-name-part taxon-name-part-type="genus" reg="Protoleptops">Protoleptops</tp:taxon-name-part><tp:taxon-name-part taxon-name-part-type="species" reg="heinrichi">heinrichi</tp:taxon-name-part></tp:taxon-name> Heinrich, 1967, by original designation.</comment></tp:nomenclature-citation><tp:nomenclature-citation><tp:taxon-name>
                  <tp:taxon-name-part taxon-name-part-type="genus" reg="Apatetorops">Apatetorops</tp:taxon-name-part>
                </tp:taxon-name><comment>Heinrich, 1967: 79–81. Type species <tp:taxon-name><tp:taxon-name-part taxon-name-part-type="genus" reg="Apatetorops">Apatetorops</tp:taxon-name-part><tp:taxon-name-part taxon-name-part-type="species" reg="magnificus">magnificus</tp:taxon-name-part></tp:taxon-name> Heinrich, 1967, by original designation. Synonymized by <xref ref-type="bibr" rid="B11">Townes and Townes (1973</xref>: 226).</comment></tp:nomenclature-citation></tp:nomenclature-citation-list></tp:nomenclature><tp:treatment-sec sec-type="diagnosis" id="SECID0EPKAE"><title>Diagnosis.</title><p>We hereby provide a brief diagnosis of <italic><tp:taxon-name><tp:taxon-name-part taxon-name-part-type="genus" reg="Protoleptops">Protoleptops</tp:taxon-name-part></tp:taxon-name></italic> by including the traits of its junior synonym <italic><tp:taxon-name><tp:taxon-name-part taxon-name-part-type="genus" reg="Apatetorops">Apatetorops</tp:taxon-name-part></tp:taxon-name></italic>, therefore expanding the concept of the genus. We discovered a new character that separates well the former two genera that was not reported by <xref ref-type="bibr" rid="B5">Heinrich (1967)</xref>: the presence/absence of a scopa on the ventral section of the hind coxa. The dimension of the scopa also works well in separating some of the species (see key above). A phylogenetic analysis with the inclusion of more specimens will be necessary to understand if the synonymy of the two genera proposed by <xref ref-type="bibr" rid="B11">Townes and Townes (1973)</xref> still stands. Since <italic><tp:taxon-name><tp:taxon-name-part taxon-name-part-type="genus" reg="Apatetorops">Apatetorops</tp:taxon-name-part></tp:taxon-name></italic> and <italic><tp:taxon-name><tp:taxon-name-part taxon-name-part-type="genus" reg="Protoleptops">Protoleptops</tp:taxon-name-part></tp:taxon-name></italic> were included by <xref ref-type="bibr" rid="B5">Heinrich (1967)</xref> in the now-dissolved tribe <tp:taxon-name><tp:taxon-name-part taxon-name-part-type="tribe">Protichneumonini</tp:taxon-name-part></tp:taxon-name>, we invite the reader to either use <xref ref-type="bibr" rid="B5">Heinrich’s (1967)</xref> key to the Afrotropical tribe or review our diagnosis in the Introduction. Within this former tribe, <italic><tp:taxon-name><tp:taxon-name-part taxon-name-part-type="genus" reg="Protoleptops">Protoleptops</tp:taxon-name-part></tp:taxon-name></italic> can easily be distinguished from all the other Afrotropical genera of <tp:taxon-name><tp:taxon-name-part taxon-name-part-type="subfamily">Ichneumoninae</tp:taxon-name-part></tp:taxon-name> by the following combination of characters: (1) carination of the propodeum not fully complete, at least with area superomedia and area basalis confluent (divided in <italic><tp:taxon-name><tp:taxon-name-part taxon-name-part-type="genus" reg="Chasmopygium">Chasmopygium</tp:taxon-name-part></tp:taxon-name></italic> Heinrich, 1967 and <italic><tp:taxon-name><tp:taxon-name-part taxon-name-part-type="genus" reg="Holcichneumon">Holcichneumon</tp:taxon-name-part></tp:taxon-name></italic> Cameron, 1911); (2) postpetiole with either irregular striation or puncto-striate (uniformly and densely punctate in <italic><tp:taxon-name><tp:taxon-name-part taxon-name-part-type="genus" reg="Aethiamblys">Aethiamblys</tp:taxon-name-part></tp:taxon-name></italic> Heinrich, 1967, <italic><tp:taxon-name><tp:taxon-name-part taxon-name-part-type="genus" reg="Afrocoelichneumon">Afrocoelichneumon</tp:taxon-name-part></tp:taxon-name></italic> Heinrich, 1938, <italic><tp:taxon-name><tp:taxon-name-part taxon-name-part-type="genus" reg="Corymbichneumon">Corymbichneumon</tp:taxon-name-part></tp:taxon-name></italic> Morley, 1919, and <italic><tp:taxon-name><tp:taxon-name-part taxon-name-part-type="genus" reg="Punctileptops">Punctileptops</tp:taxon-name-part></tp:taxon-name></italic> Heinrich, 1967); (3) hypostomal carina not lamellate nor with triangular projections (modified in <italic><tp:taxon-name><tp:taxon-name-part taxon-name-part-type="genus" reg="Genaemirum">Genaemirum</tp:taxon-name-part></tp:taxon-name></italic> Heinrich, 1936, <italic><tp:taxon-name><tp:taxon-name-part taxon-name-part-type="genus" reg="Leptophatnus">Leptophatnus</tp:taxon-name-part></tp:taxon-name></italic> Cameron, 1906, <italic><tp:taxon-name><tp:taxon-name-part taxon-name-part-type="genus" reg="Oriphatnus">Oriphatnus</tp:taxon-name-part></tp:taxon-name></italic> Heinrich, 1967); (4) lower tooth of the mandible lying in the same plane as the upper tooth (bent inward in <italic><tp:taxon-name><tp:taxon-name-part taxon-name-part-type="genus" reg="Apatetorides">Apatetorides</tp:taxon-name-part></tp:taxon-name></italic> Heinrich, 1938); (5) T2 with punctures (almost completely smooth and impunctate in <italic><tp:taxon-name><tp:taxon-name-part taxon-name-part-type="genus" reg="Apatetor">Apatetor</tp:taxon-name-part></tp:taxon-name></italic> Saussure, 1892); (6) area between gastrocoeli bigger than the width of a gastrocoelus (gastrocoeli extremely enlarged in <italic><tp:taxon-name><tp:taxon-name-part taxon-name-part-type="genus" reg="Stenapatetor">Stenapatetor</tp:taxon-name-part></tp:taxon-name></italic> Heinrich, 1938); (7) metascutellum not carinated or carinated only at the base; (8) mandible wide and robust (slender in <italic><tp:taxon-name><tp:taxon-name-part taxon-name-part-type="genus" reg="Pseudocoelichneumon">Pseudocoelichneumon</tp:taxon-name-part></tp:taxon-name></italic> Heinrich, 1967); (9) upper tooth longer than lower tooth (shortened in <italic><tp:taxon-name><tp:taxon-name-part taxon-name-part-type="genus" reg="Liojoppa">Liojoppa</tp:taxon-name-part></tp:taxon-name></italic> Szépligeti, 1908); (10) mesoscutum longer than wide (as long as wide in <italic><tp:taxon-name><tp:taxon-name-part taxon-name-part-type="genus" reg="Liojoppa">Liojoppa</tp:taxon-name-part></tp:taxon-name></italic> Szépligeti, 1908); (11) metascutellum not globular (globular in <italic><tp:taxon-name><tp:taxon-name-part taxon-name-part-type="genus" reg="Coeloleptops">Coeloleptops</tp:taxon-name-part></tp:taxon-name></italic> Heinrich, 1967); (12) first flagellar segment longer than second (shorter in <italic><tp:taxon-name><tp:taxon-name-part taxon-name-part-type="genus" reg="Punctileptops">Punctileptops</tp:taxon-name-part></tp:taxon-name></italic> Heinrich, 1967); and (13) area dentipara not well defined (bordered by carinae in <italic><tp:taxon-name><tp:taxon-name-part taxon-name-part-type="genus" reg="Punctileptops">Punctileptops</tp:taxon-name-part></tp:taxon-name></italic> Heinrich, 1967).</p></tp:treatment-sec><ref-list><ref id="B11"><mixed-citation xmlns:xlink="http://www.w3.org/1999/xlink" xlink:type="simple"><person-group><name name-style="western"><surname>Townes</surname><given-names>HK</given-names></name><name name-style="western"><surname>Townes</surname><given-names>M</given-names></name></person-group> (<year>1973</year>) <article-title>A catalogue and reclassification of the Ethiopian <tp:taxon-name><tp:taxon-name-part taxon-name-part-type="family">Ichneumonidae</tp:taxon-name-part></tp:taxon-name>.</article-title><source>Memoirs of the American Entomological Institute</source><volume>19</volume>: <fpage>1</fpage>–<lpage>416</lpage>.</mixed-citation></ref><ref id="B5"><mixed-citation xmlns:xlink="http://www.w3.org/1999/xlink" xlink:type="simple"><person-group><name name-style="western"><surname>Heinrich</surname><given-names>G</given-names></name></person-group> (<year>1967</year>) <source>Synopsis and reclassification of the <tp:taxon-name><tp:taxon-name-part taxon-name-part-type="subfamily">Ichneumoninae</tp:taxon-name-part></tp:taxon-name> Stenopneusticae of Africa south of Sahara (Hym.). Vol. 1. Introduction; Key to Tribes and Subtribes of <tp:taxon-name><tp:taxon-name-part taxon-name-part-type="subfamily">Ichneumoninae</tp:taxon-name-part></tp:taxon-name> Stenopneusticae; Synopsis of the <tp:taxon-name><tp:taxon-name-part taxon-name-part-type="tribe">Protichneumonini</tp:taxon-name-part></tp:taxon-name>, <tp:taxon-name><tp:taxon-name-part taxon-name-part-type="tribe">Ceratojoppini</tp:taxon-name-part></tp:taxon-name>, <tp:taxon-name><tp:taxon-name-part taxon-name-part-type="tribe">Ischnojoppini</tp:taxon-name-part></tp:taxon-name>, <tp:taxon-name><tp:taxon-name-part taxon-name-part-type="tribe">Trogini</tp:taxon-name-part></tp:taxon-name>.</source><publisher-name>Farmington State College Press</publisher-name>, <publisher-loc>Altötting, Germany</publisher-loc>, <size units="page">250 pp</size>.</mixed-citation></ref></ref-list></tp:taxon-treatment>
