# Supplementary material for: ﻿Revision of the Afrotropical genus Protoleptops Heinrich, 1967 (Hymenoptera, Ichneumonidae, Ichneumoninae), with description of a new species from Burundi
Source: Zookeys. 2024 Oct 7;1214:197–216. doi: 10.3897/zookeys.1214.131071 (PMC11474094; doi:10.3897/zookeys.1214.131071)
Supplement: XML Treatment for Protoleptops angolae [file zookeys.1214.131071-treatment2.xml]

<!DOCTYPE tp:taxon-treatment
  PUBLIC "-//TaxonX//DTD Taxonomic Treatment Publishing DTD v0 20100105//EN" "tax-treatment-NSO.dtd">
<tp:taxon-treatment xmlns:tp="http://www.plazi.org/taxpub"><tp:treatment-meta><kwd-group><label>Taxon classification</label><kwd>
                <named-content content-type="kingdom">Animalia</named-content>
              </kwd><kwd>
                <named-content content-type="order">Hymenoptera</named-content>
              </kwd><kwd>
                <named-content content-type="family">Ichneumonidae</named-content>
              </kwd></kwd-group><mixed-citation publication-type="journal"><person-group><name><surname>Dal Pos</surname><given-names>Davide</given-names></name><name><surname>De Ketelaere</surname><given-names>Augustijn</given-names></name><name><surname>Di Giovanni</surname><given-names>Filippo</given-names></name></person-group><article-title>﻿Revision of the Afrotropical genus <italic><tp:taxon-name><tp:taxon-name-part taxon-name-part-type="genus" reg="Protoleptops">Protoleptops</tp:taxon-name-part></tp:taxon-name></italic> Heinrich, 1967 (<tp:taxon-name><tp:taxon-name-part taxon-name-part-type="order">Hymenoptera</tp:taxon-name-part></tp:taxon-name>, <tp:taxon-name><tp:taxon-name-part taxon-name-part-type="family">Ichneumonidae</tp:taxon-name-part></tp:taxon-name>, <tp:taxon-name><tp:taxon-name-part taxon-name-part-type="subfamily">Ichneumoninae</tp:taxon-name-part></tp:taxon-name>), with description of a new species from Burundi</article-title><source>Zookeys</source><day>07</day><month>10</month><year>2024</year><volume>1214</volume><fpage>197</fpage><lpage>216</lpage><pub-id pub-id-type="doi">10.3897/zookeys.1214.131071</pub-id></mixed-citation></tp:treatment-meta><tp:nomenclature><label>﻿</label><tp:taxon-name>
              <object-id xmlns:xlink="http://www.w3.org/1999/xlink" content-type="arpha" xlink:type="simple">D4204041-9E20-53F1-A2CD-59974A9E2EA5</object-id>
              <tp:taxon-name-part taxon-name-part-type="genus" reg="Protoleptops">Protoleptops</tp:taxon-name-part>
              <tp:taxon-name-part taxon-name-part-type="species" reg="angolae">angolae</tp:taxon-name-part>
            </tp:taxon-name><tp:taxon-authority>(Heinrich, 1967)</tp:taxon-authority><xref ref-type="fig" rid="F1">Figs 1A–F</xref><xref ref-type="fig" rid="F3">, 3A–C</xref><tp:nomenclature-citation-list><tp:nomenclature-citation><tp:taxon-name>
                  <tp:taxon-name-part taxon-name-part-type="genus" reg="Apatetorops">Apatetorops</tp:taxon-name-part>
                  <tp:taxon-name-part taxon-name-part-type="species" reg="angolae">angolae</tp:taxon-name-part>
                </tp:taxon-name><comment>Heinrich, 1967: 83–84 (original description, key); <xref ref-type="bibr" rid="B10">Schmidt and Schmidt 2011</xref>: 64 (type catalogue).</comment></tp:nomenclature-citation><tp:nomenclature-citation><tp:taxon-name>
                  <tp:taxon-name-part taxon-name-part-type="genus" reg="Protoleptops">Protoleptops</tp:taxon-name-part>
                  <tp:taxon-name-part taxon-name-part-type="species" reg="angolae">angolae</tp:taxon-name-part>
                </tp:taxon-name><comment>; <xref ref-type="bibr" rid="B11">Townes and Townes 1973</xref>: 226 (catalogue, new combination); <xref ref-type="bibr" rid="B13">Yu and Horstmann 1997</xref>: 530 (catalogue); <xref ref-type="bibr" rid="B14">Yu et al. 2016</xref> (catalogue).</comment></tp:nomenclature-citation></tp:nomenclature-citation-list></tp:nomenclature><tp:treatment-sec sec-type="Differential diagnosis" id="SECID0EITAE"><title>Differential diagnosis.</title><p><italic><tp:taxon-name><tp:taxon-name-part taxon-name-part-type="genus" reg="Protoleptops">Protoleptops</tp:taxon-name-part><tp:taxon-name-part taxon-name-part-type="species" reg="angolae">angolae</tp:taxon-name-part></tp:taxon-name></italic> can be easily distinguished from all the other known species of the genus by the following combination of characters: (1) incomplete carination of propodeum, with costulae lacking and area dentipara confluent with area externa and area spiracularis (carination almost complete in <italic><tp:taxon-name><tp:taxon-name-part taxon-name-part-type="genus" reg="Protoleptops">P.</tp:taxon-name-part><tp:taxon-name-part taxon-name-part-type="species" reg="heinrichi">heinrichi</tp:taxon-name-part></tp:taxon-name></italic>); (2) temples straight and converging (bulging and not converging in <italic><tp:taxon-name><tp:taxon-name-part taxon-name-part-type="genus" reg="Protoleptops">P.</tp:taxon-name-part><tp:taxon-name-part taxon-name-part-type="species" reg="farquharsoni">farquharsoni</tp:taxon-name-part></tp:taxon-name></italic>, <italic><tp:taxon-name><tp:taxon-name-part taxon-name-part-type="genus" reg="Protoleptops">P.</tp:taxon-name-part><tp:taxon-name-part taxon-name-part-type="species" reg="heinrichi">heinrichi</tp:taxon-name-part></tp:taxon-name></italic> and <italic><tp:taxon-name><tp:taxon-name-part taxon-name-part-type="genus" reg="Protoleptops">P.</tp:taxon-name-part><tp:taxon-name-part taxon-name-part-type="species" reg="magnificus">magnificus</tp:taxon-name-part></tp:taxon-name></italic>); (3) white hind tarsus (infuscate in <italic><tp:taxon-name><tp:taxon-name-part taxon-name-part-type="genus" reg="Protoleptops">P.</tp:taxon-name-part><tp:taxon-name-part taxon-name-part-type="species" reg="farquharsoni">farquharsoni</tp:taxon-name-part></tp:taxon-name></italic>, <italic><tp:taxon-name><tp:taxon-name-part taxon-name-part-type="genus" reg="Protoleptops">P.</tp:taxon-name-part><tp:taxon-name-part taxon-name-part-type="species" reg="heinrichi">heinrichi</tp:taxon-name-part></tp:taxon-name></italic>, and <italic><tp:taxon-name><tp:taxon-name-part taxon-name-part-type="genus" reg="Protoleptops">P.</tp:taxon-name-part><tp:taxon-name-part taxon-name-part-type="species" reg="magnificus">magnificus</tp:taxon-name-part></tp:taxon-name></italic>); (4) presence of a small scopa (absent in <italic><tp:taxon-name><tp:taxon-name-part taxon-name-part-type="genus" reg="Protoleptops">P.</tp:taxon-name-part><tp:taxon-name-part taxon-name-part-type="species" reg="heinrichi">heinrichi</tp:taxon-name-part></tp:taxon-name></italic>, bigger in <italic><tp:taxon-name><tp:taxon-name-part taxon-name-part-type="genus" reg="Protoleptops">P.</tp:taxon-name-part><tp:taxon-name-part taxon-name-part-type="species" reg="magnificus">magnificus</tp:taxon-name-part></tp:taxon-name></italic> and <italic><tp:taxon-name><tp:taxon-name-part taxon-name-part-type="genus" reg="Protoleptops">P.</tp:taxon-name-part><tp:taxon-name-part taxon-name-part-type="species" reg="nyeupe">nyeupe</tp:taxon-name-part></tp:taxon-name></italic> sp. nov.); (5) mesoscutellum reddish-orange (entirely white in <italic><tp:taxon-name><tp:taxon-name-part taxon-name-part-type="genus" reg="Protoleptops">P.</tp:taxon-name-part><tp:taxon-name-part taxon-name-part-type="species" reg="nyeupe">nyeupe</tp:taxon-name-part></tp:taxon-name></italic> sp. nov. and with white lateral marks in <italic><tp:taxon-name><tp:taxon-name-part taxon-name-part-type="genus" reg="Protoleptops">P.</tp:taxon-name-part><tp:taxon-name-part taxon-name-part-type="species" reg="magnificus">magnificus</tp:taxon-name-part></tp:taxon-name></italic>); (6) T2 medially densely punctate (longitudinally striate in <italic><tp:taxon-name><tp:taxon-name-part taxon-name-part-type="genus" reg="Protoleptops">P.</tp:taxon-name-part><tp:taxon-name-part taxon-name-part-type="species" reg="magnificus">magnificus</tp:taxon-name-part></tp:taxon-name></italic> and <italic><tp:taxon-name><tp:taxon-name-part taxon-name-part-type="genus" reg="Protoleptops">P.</tp:taxon-name-part><tp:taxon-name-part taxon-name-part-type="species" reg="nyeupe">nyeupe</tp:taxon-name-part></tp:taxon-name></italic> sp. nov.); (7) area petiolaris not delimited (clearly separated from area superomedia in <italic><tp:taxon-name><tp:taxon-name-part taxon-name-part-type="genus" reg="Protoleptops">P.</tp:taxon-name-part><tp:taxon-name-part taxon-name-part-type="species" reg="nyeupe">nyeupe</tp:taxon-name-part></tp:taxon-name></italic> sp. nov.); and (8) mesopleuron densely and strongly punctate (superficially and sparsely punctate in <italic><tp:taxon-name><tp:taxon-name-part taxon-name-part-type="genus" reg="Protoleptops">P.</tp:taxon-name-part><tp:taxon-name-part taxon-name-part-type="species" reg="nyeupe">nyeupe</tp:taxon-name-part></tp:taxon-name></italic> sp. nov.).</p><fig id="F1" position="float" orientation="portrait"><object-id xmlns:xlink="http://www.w3.org/1999/xlink" content-type="doi" xlink:type="simple">10.3897/zookeys.1214.131071.figure1</object-id><object-id xmlns:xlink="http://www.w3.org/1999/xlink" content-type="arpha" xlink:type="simple">F1523E02-6795-538B-91BA-C4C3C985FFE4</object-id><label>Figure 1.</label><caption><p><italic><tp:taxon-name><tp:taxon-name-part taxon-name-part-type="genus" reg="Protoleptops">Protoleptops</tp:taxon-name-part><tp:taxon-name-part taxon-name-part-type="species" reg="angolae">angolae</tp:taxon-name-part></tp:taxon-name></italic> (Heinrich, 1967), female, holotype <bold>A</bold> habitus, lateral view <bold>B</bold> face, frontal view <bold>C</bold> head and mesoscutum, dorsal view <bold>D</bold> mesoscutellum and propodeum, dorsal view <bold>E</bold> hind coxa, ventral view <bold>F</bold> metasomal tergites, dorsal view. Scale bar: 1 cm.</p></caption><graphic xmlns:xlink="http://www.w3.org/1999/xlink" xlink:href="zookeys-1214-197_article-131071__-g001.jpg" position="float" orientation="portrait" xlink:type="simple" id="oo_1149241.jpg"><uri content-type="original_file" xlink:type="simple">https://binary.pensoft.net/fig/1149241</uri></graphic></fig></tp:treatment-sec><tp:treatment-sec sec-type="Original type series" id="SECID0EN1AE"><title>Original type series.</title><p><bold><italic>Holotype</italic></bold> (by original designation). Angola • ♀; Cuanza Norte, Roca Canzele, 30 km north of Quiculungo, Mar. 1954; (<named-content xmlns:xlink="http://www.w3.org/1999/xlink" content-type="dwc:institutional_code" xlink:title="Zoologische Staatssammlung München" xlink:href="http://grbio.org/institution/zoologische-staatssammlung" xlink:type="simple">ZSM</named-content>). <bold><italic>Paratypes</italic></bold> Angola • 1♀ &amp; 1♂; Cuanza Norte, Roca Canzele, 30 km north of Quiculungo, Mar. 1954; (<named-content xmlns:xlink="http://www.w3.org/1999/xlink" content-type="dwc:institutional_code" xlink:title="Zoologische Staatssammlung München" xlink:href="http://grbio.org/institution/zoologische-staatssammlung" xlink:type="simple">ZSM</named-content>).</p></tp:treatment-sec><tp:treatment-sec sec-type="material" id="SECID0ED2AE"><title>Material examined.</title><p><bold><italic>Holotype</italic>.</bold> Angola • ♀; “[White label] Roca Canzele / Angola, 30 km / nordl.Quiculungo / III. 54 // [White label] <italic><tp:taxon-name><tp:taxon-name-part taxon-name-part-type="genus" reg="Apatetorops">Apatetorops</tp:taxon-name-part></tp:taxon-name></italic> / ♀ <italic>angolae</italic> / det Heinr. <italic>Heinr</italic> // [Red label] Holotype // [Pink label] Zoologische Staatssammlung / München / Type-No.: <named-content xmlns:xlink="http://www.w3.org/1999/xlink" content-type="dwc:institutional_code" xlink:title="Zoologische Staatssammlung München" xlink:href="http://grbio.org/institution/zoologische-staatssammlung" xlink:type="simple">ZSM</named-content>-Hym-00241 // [Red label] Typus Nr. <italic>Hym.</italic> / <italic>421</italic> / Zoologische / Staatsammlung / München.”; (<named-content xmlns:xlink="http://www.w3.org/1999/xlink" content-type="dwc:institutional_code" xlink:title="Zoologische Staatssammlung München" xlink:href="http://grbio.org/institution/zoologische-staatssammlung" xlink:type="simple">ZSM</named-content>). <bold><italic>Paratype</italic>.</bold> Angola • 1♂; “[White label] Roca Canzele / Angola, 30 km / nordl.Quiculungo / III. 54 // [White label] <italic><tp:taxon-name><tp:taxon-name-part taxon-name-part-type="genus" reg="Apatetorops">Apatetorops</tp:taxon-name-part></tp:taxon-name></italic> / ♂ <italic>angolae</italic> / det Heinr. <italic>Heinr</italic> // [Red label] Allotype; (<named-content xmlns:xlink="http://www.w3.org/1999/xlink" content-type="dwc:institutional_code" xlink:title="Zoologische Staatssammlung München" xlink:href="http://grbio.org/institution/zoologische-staatssammlung" xlink:type="simple">ZSM</named-content>).</p></tp:treatment-sec><tp:treatment-sec sec-type="Non-type specimens" id="SECID0EI4AE"><title>Non-type specimens.</title><p>Uganda • 1♀; Kibale N. P., Kanyawara Bio. Station, <named-content xmlns:xlink="http://www.w3.org/1999/xlink" content-type="dwc:verbatimCoordinates" xlink:type="simple"><named-content content-type="geo-json" specific-use="{&#34;type&#34;:&#34;Point&#34;,&#34;coordinates&#34;:[30.358278,0.565111]}" id="NCID0ER4AE" xlink:type="simple">00°33'54.4"N, 30°21'29.8"E</named-content></named-content>, 11–18 Apr. 2010, 1509 m, Malaise trap, S. Katusabe &amp; Co. leg. (<abbrev xmlns:xlink="http://www.w3.org/1999/xlink" xlink:title="Davide Dal Pos private collection" id="ABBRID0EW4AE" xlink:type="simple">DDPC</abbrev>).</p></tp:treatment-sec><tp:treatment-sec sec-type="Male" id="SECID0E14AE"><title>Male.</title><p>Described in the original description by <xref ref-type="bibr" rid="B5">Heinrich (1967)</xref> as “Allotype”.</p></tp:treatment-sec><tp:treatment-sec sec-type="distribution" id="SECID0EE5AE"><title>Distribution.</title><p>Angola: Cuanza Norte Province (<xref ref-type="bibr" rid="B5">Heinrich 1967</xref>); Uganda: Western Region (new record) (Fig. <xref ref-type="fig" rid="F8">8</xref>).</p></tp:treatment-sec><tp:treatment-sec sec-type="remarks" id="SECID0ES5AE"><title>Remarks.</title><p><italic><tp:taxon-name><tp:taxon-name-part taxon-name-part-type="genus" reg="Protoleptops">Protoleptops</tp:taxon-name-part><tp:taxon-name-part taxon-name-part-type="species" reg="angolae">angolae</tp:taxon-name-part></tp:taxon-name></italic> is hereby recorded for the first time in Uganda, expanding the range of the species from southern Africa to East Africa.</p></tp:treatment-sec><tp:treatment-sec><!--Section generated to contain objects referenced in tp:taxon-treatment.--><fig id="F3" position="float" orientation="portrait"><object-id xmlns:xlink="http://www.w3.org/1999/xlink" content-type="doi" xlink:type="simple">10.3897/zookeys.1214.131071.figure3</object-id><object-id xmlns:xlink="http://www.w3.org/1999/xlink" content-type="arpha" xlink:type="simple">7086397C-3838-5695-9EB1-8B56E7E7EF09</object-id><label>Figure 3.</label><caption><p><italic><tp:taxon-name><tp:taxon-name-part taxon-name-part-type="genus" reg="Protoleptops">Protoleptops</tp:taxon-name-part><tp:taxon-name-part taxon-name-part-type="species" reg="angolae">angolae</tp:taxon-name-part></tp:taxon-name></italic> (Heinrich, 1967), male, paratype <bold>A</bold> habitus, lateral view <bold>B</bold> propodeum and metasomal tergites, dorsal view <bold>C</bold> face, frontal view. <italic><tp:taxon-name><tp:taxon-name-part taxon-name-part-type="genus" reg="Protoleptops">Protoleptops</tp:taxon-name-part><tp:taxon-name-part taxon-name-part-type="species" reg="farquharsoni">farquharsoni</tp:taxon-name-part></tp:taxon-name></italic> (Heinrich, 1967), male, holotype <bold>D</bold> face, frontal view <bold>E</bold> metasomal tergites, dorsal view <bold>F</bold> habitus, lateral view. Scale bar: 1 cm.</p></caption><graphic xmlns:xlink="http://www.w3.org/1999/xlink" xlink:href="zookeys-1214-197_article-131071__-g003.jpg" position="float" orientation="portrait" xlink:type="simple" id="oo_1149243.jpg"><uri content-type="original_file" xlink:type="simple">https://binary.pensoft.net/fig/1149243</uri></graphic></fig><fig id="F8" position="float" orientation="portrait"><object-id xmlns:xlink="http://www.w3.org/1999/xlink" content-type="doi" xlink:type="simple">10.3897/zookeys.1214.131071.figure8</object-id><object-id xmlns:xlink="http://www.w3.org/1999/xlink" content-type="arpha" xlink:type="simple">C39F46D4-773F-589A-8B85-410A8C7ECCCD</object-id><label>Figure 8.</label><caption><p>Distribution map of the known species of the genus <italic><tp:taxon-name><tp:taxon-name-part taxon-name-part-type="genus" reg="Protoleptops">Protoleptops</tp:taxon-name-part></tp:taxon-name></italic> Heinrich, 1967.</p></caption><graphic xmlns:xlink="http://www.w3.org/1999/xlink" xlink:href="zookeys-1214-197_article-131071__-g008.jpg" position="float" orientation="portrait" xlink:type="simple" id="oo_1149248.jpg"><uri content-type="original_file" xlink:type="simple">https://binary.pensoft.net/fig/1149248</uri></graphic></fig></tp:treatment-sec><ref-list><ref id="B10"><mixed-citation xmlns:xlink="http://www.w3.org/1999/xlink" xlink:type="simple"><person-group><name name-style="western"><surname>Schmidt</surname><given-names>O</given-names></name><name name-style="western"><surname>Schmidt</surname><given-names>S</given-names></name></person-group> (<year>2011</year>) <article-title>Primary types of <tp:taxon-name><tp:taxon-name-part taxon-name-part-type="subfamily">Ichneumoninae</tp:taxon-name-part></tp:taxon-name> described by Gerd H. Heinrich deposited in the Zoologische Staatssammlung München (<tp:taxon-name><tp:taxon-name-part taxon-name-part-type="order">Hymenoptera</tp:taxon-name-part></tp:taxon-name>, <tp:taxon-name><tp:taxon-name-part taxon-name-part-type="family">Ichneumonidae</tp:taxon-name-part></tp:taxon-name>).</article-title><source>Spixiana</source><volume>34</volume>(<issue>1</issue>): <fpage>59</fpage>–<lpage>107</lpage>.</mixed-citation></ref><ref id="B11"><mixed-citation xmlns:xlink="http://www.w3.org/1999/xlink" xlink:type="simple"><person-group><name name-style="western"><surname>Townes</surname><given-names>HK</given-names></name><name name-style="western"><surname>Townes</surname><given-names>M</given-names></name></person-group> (<year>1973</year>) <article-title>A catalogue and reclassification of the Ethiopian <tp:taxon-name><tp:taxon-name-part taxon-name-part-type="family">Ichneumonidae</tp:taxon-name-part></tp:taxon-name>.</article-title><source>Memoirs of the American Entomological Institute</source><volume>19</volume>: <fpage>1</fpage>–<lpage>416</lpage>.</mixed-citation></ref><ref id="B13"><mixed-citation xmlns:xlink="http://www.w3.org/1999/xlink" xlink:type="simple"><person-group><name name-style="western"><surname>Yu</surname><given-names>DSK</given-names></name><name name-style="western"><surname>Horstmann</surname><given-names>K</given-names></name></person-group> (<year>1997</year>) <article-title>A catalogue of world <tp:taxon-name><tp:taxon-name-part taxon-name-part-type="family">Ichneumonidae</tp:taxon-name-part></tp:taxon-name> (<tp:taxon-name><tp:taxon-name-part taxon-name-part-type="order">Hymenoptera</tp:taxon-name-part></tp:taxon-name>). Part 1: Subfamilies <tp:taxon-name><tp:taxon-name-part taxon-name-part-type="subfamily">Acaenitinae</tp:taxon-name-part></tp:taxon-name> to <tp:taxon-name><tp:taxon-name-part taxon-name-part-type="subfamily">Ophioninae</tp:taxon-name-part></tp:taxon-name>.</article-title><source>Memoirs of the American Entomological Institute</source><volume>58</volume>: <fpage>1</fpage>–<lpage>763</lpage>.</mixed-citation></ref><ref id="B14"><mixed-citation xmlns:xlink="http://www.w3.org/1999/xlink" xlink:type="simple"><person-group><name name-style="western"><surname>Yu</surname><given-names>DSK</given-names></name><name name-style="western"><surname>van Achterberg</surname><given-names>C</given-names></name><name name-style="western"><surname>Horstmann</surname><given-names>K</given-names></name></person-group> (<year>2016</year>) Taxapad 2016, <tp:taxon-name><tp:taxon-name-part taxon-name-part-type="superfamily">Ichneumonoidea</tp:taxon-name-part></tp:taxon-name> 2015. Nepean, Ontario, Canada.</mixed-citation></ref><ref id="B5"><mixed-citation xmlns:xlink="http://www.w3.org/1999/xlink" xlink:type="simple"><person-group><name name-style="western"><surname>Heinrich</surname><given-names>G</given-names></name></person-group> (<year>1967</year>) <source>Synopsis and reclassification of the <tp:taxon-name><tp:taxon-name-part taxon-name-part-type="subfamily">Ichneumoninae</tp:taxon-name-part></tp:taxon-name> Stenopneusticae of Africa south of Sahara (Hym.). Vol. 1. Introduction; Key to Tribes and Subtribes of <tp:taxon-name><tp:taxon-name-part taxon-name-part-type="subfamily">Ichneumoninae</tp:taxon-name-part></tp:taxon-name> Stenopneusticae; Synopsis of the <tp:taxon-name><tp:taxon-name-part taxon-name-part-type="tribe">Protichneumonini</tp:taxon-name-part></tp:taxon-name>, <tp:taxon-name><tp:taxon-name-part taxon-name-part-type="tribe">Ceratojoppini</tp:taxon-name-part></tp:taxon-name>, <tp:taxon-name><tp:taxon-name-part taxon-name-part-type="tribe">Ischnojoppini</tp:taxon-name-part></tp:taxon-name>, <tp:taxon-name><tp:taxon-name-part taxon-name-part-type="tribe">Trogini</tp:taxon-name-part></tp:taxon-name>.</source><publisher-name>Farmington State College Press</publisher-name>, <publisher-loc>Altötting, Germany</publisher-loc>, <size units="page">250 pp</size>.</mixed-citation></ref></ref-list></tp:taxon-treatment>
