# Supplementary material for: ﻿Revision of the Afrotropical genus Protoleptops Heinrich, 1967 (Hymenoptera, Ichneumonidae, Ichneumoninae), with description of a new species from Burundi
Source: Zookeys. 2024 Oct 7;1214:197–216. doi: 10.3897/zookeys.1214.131071 (PMC11474094; doi:10.3897/zookeys.1214.131071)
Supplement: XML Treatment for Protoleptops farquharsoni [file zookeys.1214.131071-treatment3.xml]

<!DOCTYPE tp:taxon-treatment
  PUBLIC "-//TaxonX//DTD Taxonomic Treatment Publishing DTD v0 20100105//EN" "tax-treatment-NSO.dtd">
<tp:taxon-treatment xmlns:tp="http://www.plazi.org/taxpub"><tp:treatment-meta><kwd-group><label>Taxon classification</label><kwd>
                <named-content content-type="kingdom">Animalia</named-content>
              </kwd><kwd>
                <named-content content-type="order">Hymenoptera</named-content>
              </kwd><kwd>
                <named-content content-type="family">Ichneumonidae</named-content>
              </kwd></kwd-group><mixed-citation publication-type="journal"><person-group><name><surname>Dal Pos</surname><given-names>Davide</given-names></name><name><surname>De Ketelaere</surname><given-names>Augustijn</given-names></name><name><surname>Di Giovanni</surname><given-names>Filippo</given-names></name></person-group><article-title>﻿Revision of the Afrotropical genus <italic><tp:taxon-name><tp:taxon-name-part taxon-name-part-type="genus" reg="Protoleptops">Protoleptops</tp:taxon-name-part></tp:taxon-name></italic> Heinrich, 1967 (<tp:taxon-name><tp:taxon-name-part taxon-name-part-type="order">Hymenoptera</tp:taxon-name-part></tp:taxon-name>, <tp:taxon-name><tp:taxon-name-part taxon-name-part-type="family">Ichneumonidae</tp:taxon-name-part></tp:taxon-name>, <tp:taxon-name><tp:taxon-name-part taxon-name-part-type="subfamily">Ichneumoninae</tp:taxon-name-part></tp:taxon-name>), with description of a new species from Burundi</article-title><source>Zookeys</source><day>07</day><month>10</month><year>2024</year><volume>1214</volume><fpage>197</fpage><lpage>216</lpage><pub-id pub-id-type="doi">10.3897/zookeys.1214.131071</pub-id></mixed-citation></tp:treatment-meta><tp:nomenclature><label>﻿</label><tp:taxon-name>
              <object-id xmlns:xlink="http://www.w3.org/1999/xlink" content-type="arpha" xlink:type="simple">4F27A525-82F8-5512-8B40-72F28716B957</object-id>
              <tp:taxon-name-part taxon-name-part-type="genus" reg="Protoleptops">Protoleptops</tp:taxon-name-part>
              <tp:taxon-name-part taxon-name-part-type="species" reg="farquharsoni">farquharsoni</tp:taxon-name-part>
            </tp:taxon-name><tp:taxon-authority>(Heinrich, 1967)</tp:taxon-authority><xref ref-type="fig" rid="F2">Figs 2A–E</xref><xref ref-type="fig" rid="F3">, 3D–F</xref><tp:nomenclature-citation-list><tp:nomenclature-citation><tp:taxon-name>
                  <tp:taxon-name-part taxon-name-part-type="genus" reg="Apatetorops">Apatetorops</tp:taxon-name-part>
                  <tp:taxon-name-part taxon-name-part-type="species" reg="farquharsoni">farquharsoni</tp:taxon-name-part>
                </tp:taxon-name><comment>Heinrich, 1967: 84–85 (original description, key); <xref ref-type="bibr" rid="B10">Schmidt and Schmidt 2011</xref>: 74 (type catalogue).</comment></tp:nomenclature-citation><tp:nomenclature-citation><tp:taxon-name>
                  <tp:taxon-name-part taxon-name-part-type="genus" reg="Protoleptops">Protoleptops</tp:taxon-name-part>
                  <tp:taxon-name-part taxon-name-part-type="species" reg="farquharsoni">farquharsoni</tp:taxon-name-part>
                </tp:taxon-name><comment>; <xref ref-type="bibr" rid="B11">Townes and Townes 1973</xref>: 226 (catalogue, new combination); <xref ref-type="bibr" rid="B13">Yu and Horstmann 1997</xref>: 530 (catalogue); <xref ref-type="bibr" rid="B14">Yu et al. 2016</xref> (catalogue).</comment></tp:nomenclature-citation></tp:nomenclature-citation-list></tp:nomenclature><tp:treatment-sec sec-type="diagnosis" id="SECID0E3BAG"><title>Diagnosis of female.</title><p>The diagnosis of the female is provided here for the first time based on two females from South Africa (see below in Material examined). Compared to the male, the female has less white patterning overall. The prosternum, mesosternum, and femora are predominantly reddish-brown with only a few scattered yellow patches. In males, these body parts are mostly whitish-yellow. The face is primarily white, with a darker, infuscate area in the center. The orange of the mesoscutum is slightly reduced and the infuscation is more extensive. The posterior yellow band on T2 is smaller and the hind coxa is entirely reddish-brown without any white markings.</p><fig id="F2" position="float" orientation="portrait"><object-id xmlns:xlink="http://www.w3.org/1999/xlink" content-type="doi" xlink:type="simple">10.3897/zookeys.1214.131071.figure2</object-id><object-id xmlns:xlink="http://www.w3.org/1999/xlink" content-type="arpha" xlink:type="simple">82597955-7AEE-5CFE-B361-780B5F6BBF0A</object-id><label>Figure 2.</label><caption><p><italic><tp:taxon-name><tp:taxon-name-part taxon-name-part-type="genus" reg="Protoleptops">Protoleptops</tp:taxon-name-part><tp:taxon-name-part taxon-name-part-type="species" reg="farquharsoni">farquharsoni</tp:taxon-name-part></tp:taxon-name></italic> (Heinrich, 1967), female <bold>A</bold> habitus, lateral view <bold>B</bold> face, frontal view <bold>C</bold> hind coxa, ventral view <bold>D</bold> head, mesoscutum and mesoscutellum, dorsal view <bold>E</bold> metasomal tergites, dorsal view. Scale bar: 1 cm.</p></caption><graphic xmlns:xlink="http://www.w3.org/1999/xlink" xlink:href="zookeys-1214-197_article-131071__-g002.jpg" position="float" orientation="portrait" xlink:type="simple" id="oo_1149242.jpg"><uri content-type="original_file" xlink:type="simple">https://binary.pensoft.net/fig/1149242</uri></graphic></fig></tp:treatment-sec><tp:treatment-sec sec-type="Differential diagnosis" id="SECID0EDDAG"><title>Differential diagnosis.</title><p><italic><tp:taxon-name><tp:taxon-name-part taxon-name-part-type="genus" reg="Protoleptops">Protoleptops</tp:taxon-name-part><tp:taxon-name-part taxon-name-part-type="species" reg="farquharsoni">farquharsoni</tp:taxon-name-part></tp:taxon-name></italic> can be easily distinguished from all the other known species of the genus by the following combination of characters: (1) incomplete carination of propodeum, with costulae lacking and area dentipara confluent with area externa and area spiracularis (carination almost complete in <italic><tp:taxon-name><tp:taxon-name-part taxon-name-part-type="genus" reg="Protoleptops">P.</tp:taxon-name-part><tp:taxon-name-part taxon-name-part-type="species" reg="heinrichi">heinrichi</tp:taxon-name-part></tp:taxon-name></italic>); (2) temple, in dorsal view, bulging (straight and converging in <italic><tp:taxon-name><tp:taxon-name-part taxon-name-part-type="genus" reg="Protoleptops">P.</tp:taxon-name-part><tp:taxon-name-part taxon-name-part-type="species" reg="angolae">angolae</tp:taxon-name-part></tp:taxon-name></italic> and <italic><tp:taxon-name><tp:taxon-name-part taxon-name-part-type="genus" reg="Protoleptops">P.</tp:taxon-name-part><tp:taxon-name-part taxon-name-part-type="species" reg="nyeupe">nyeupe</tp:taxon-name-part></tp:taxon-name></italic> sp. nov.); (3) hind tarsus brownish-black (white in <italic><tp:taxon-name><tp:taxon-name-part taxon-name-part-type="genus" reg="Protoleptops">P.</tp:taxon-name-part><tp:taxon-name-part taxon-name-part-type="species" reg="angolae">angolae</tp:taxon-name-part></tp:taxon-name></italic> and <italic><tp:taxon-name><tp:taxon-name-part taxon-name-part-type="genus" reg="Protoleptops">P.</tp:taxon-name-part><tp:taxon-name-part taxon-name-part-type="species" reg="nyeupe">nyeupe</tp:taxon-name-part></tp:taxon-name></italic> sp. nov.); (4) presence of a small scopa (absent in <italic><tp:taxon-name><tp:taxon-name-part taxon-name-part-type="genus" reg="Protoleptops">P.</tp:taxon-name-part><tp:taxon-name-part taxon-name-part-type="species" reg="heinrichi">heinrichi</tp:taxon-name-part></tp:taxon-name></italic>, bigger in <italic><tp:taxon-name><tp:taxon-name-part taxon-name-part-type="genus" reg="Protoleptops">P.</tp:taxon-name-part><tp:taxon-name-part taxon-name-part-type="species" reg="magnificus">magnificus</tp:taxon-name-part></tp:taxon-name></italic> and <italic><tp:taxon-name><tp:taxon-name-part taxon-name-part-type="genus" reg="Protoleptops">P.</tp:taxon-name-part><tp:taxon-name-part taxon-name-part-type="species" reg="nyeupe">nyeupe</tp:taxon-name-part></tp:taxon-name></italic> sp. nov.); (5) mesoscutellum reddish-orange (entirely white in <italic><tp:taxon-name><tp:taxon-name-part taxon-name-part-type="genus" reg="Protoleptops">P.</tp:taxon-name-part><tp:taxon-name-part taxon-name-part-type="species" reg="nyeupe">nyeupe</tp:taxon-name-part></tp:taxon-name></italic> sp. nov. and with white lateral marks in <italic><tp:taxon-name><tp:taxon-name-part taxon-name-part-type="genus" reg="Protoleptops">P.</tp:taxon-name-part><tp:taxon-name-part taxon-name-part-type="species" reg="heinrichi">heinrichi</tp:taxon-name-part></tp:taxon-name></italic> and <italic><tp:taxon-name><tp:taxon-name-part taxon-name-part-type="genus" reg="Protoleptops">P.</tp:taxon-name-part><tp:taxon-name-part taxon-name-part-type="species" reg="magnificus">magnificus</tp:taxon-name-part></tp:taxon-name></italic>); (6) T2 medially densely punctate (longitudinally striate in <italic><tp:taxon-name><tp:taxon-name-part taxon-name-part-type="genus" reg="Protoleptops">P.</tp:taxon-name-part><tp:taxon-name-part taxon-name-part-type="species" reg="magnificus">magnificus</tp:taxon-name-part></tp:taxon-name></italic> and <italic><tp:taxon-name><tp:taxon-name-part taxon-name-part-type="genus" reg="Protoleptops">P.</tp:taxon-name-part><tp:taxon-name-part taxon-name-part-type="species" reg="nyeupe">nyeupe</tp:taxon-name-part></tp:taxon-name></italic> sp. nov.); and (7) mesoscutum densely punctate anteriorly (sparsely and superficially punctate in <italic><tp:taxon-name><tp:taxon-name-part taxon-name-part-type="genus" reg="Protoleptops">P.</tp:taxon-name-part><tp:taxon-name-part taxon-name-part-type="species" reg="magnificus">magnificus</tp:taxon-name-part></tp:taxon-name></italic>).</p><fig id="F3" position="float" orientation="portrait"><object-id xmlns:xlink="http://www.w3.org/1999/xlink" content-type="doi" xlink:type="simple">10.3897/zookeys.1214.131071.figure3</object-id><object-id xmlns:xlink="http://www.w3.org/1999/xlink" content-type="arpha" xlink:type="simple">7086397C-3838-5695-9EB1-8B56E7E7EF09</object-id><label>Figure 3.</label><caption><p><italic><tp:taxon-name><tp:taxon-name-part taxon-name-part-type="genus" reg="Protoleptops">Protoleptops</tp:taxon-name-part><tp:taxon-name-part taxon-name-part-type="species" reg="angolae">angolae</tp:taxon-name-part></tp:taxon-name></italic> (Heinrich, 1967), male, paratype <bold>A</bold> habitus, lateral view <bold>B</bold> propodeum and metasomal tergites, dorsal view <bold>C</bold> face, frontal view. <italic><tp:taxon-name><tp:taxon-name-part taxon-name-part-type="genus" reg="Protoleptops">Protoleptops</tp:taxon-name-part><tp:taxon-name-part taxon-name-part-type="species" reg="farquharsoni">farquharsoni</tp:taxon-name-part></tp:taxon-name></italic> (Heinrich, 1967), male, holotype <bold>D</bold> face, frontal view <bold>E</bold> metasomal tergites, dorsal view <bold>F</bold> habitus, lateral view. Scale bar: 1 cm.</p></caption><graphic xmlns:xlink="http://www.w3.org/1999/xlink" xlink:href="zookeys-1214-197_article-131071__-g003.jpg" position="float" orientation="portrait" xlink:type="simple" id="oo_1149243.jpg"><uri content-type="original_file" xlink:type="simple">https://binary.pensoft.net/fig/1149243</uri></graphic></fig></tp:treatment-sec><tp:treatment-sec sec-type="Original type series" id="SECID0E4JAG"><title>Original type series.</title><p><bold><italic>Holotype</italic></bold> (by original designation). South Africa • ♂; Eastern Cape, King William’s Town [now Qonce], Peeree forest, 6 Mar. 1962; (<named-content xmlns:xlink="http://www.w3.org/1999/xlink" content-type="dwc:institutional_code" xlink:title="Zoologische Staatssammlung München" xlink:href="http://grbio.org/institution/zoologische-staatssammlung" xlink:type="simple">ZSM</named-content>).</p></tp:treatment-sec><tp:treatment-sec sec-type="material" id="SECID0EMKAG"><title>Material examined.</title><p><bold><italic>Holotype</italic>.</bold> South Africa • ♂; “[White label] <italic>N.-Cape Prov.</italic> / <italic>King Williams Town</italic> / <italic>Peeree Forest</italic> / <italic>6.III. 1962</italic> // [White label] <italic><tp:taxon-name><tp:taxon-name-part taxon-name-part-type="genus" reg="Apatetorops">Apatetorops</tp:taxon-name-part></tp:taxon-name></italic> / <italic>farquharsoni</italic> / ♂ <italic>Heinr.</italic> / det Heinr. // [Red label] Holotype // [Pink label] Zoologische Staatssammlung / München / Type-No.: <named-content xmlns:xlink="http://www.w3.org/1999/xlink" content-type="dwc:institutional_code" xlink:title="Zoologische Staatssammlung München" xlink:href="http://grbio.org/institution/zoologische-staatssammlung" xlink:type="simple">ZSM</named-content>-Hym-00242 // [Red label] Typus Nr. <italic>Hym.</italic> / <italic>422</italic> / Zoologische / Staatsammlung / München.”; (<named-content xmlns:xlink="http://www.w3.org/1999/xlink" content-type="dwc:institutional_code" xlink:title="Zoologische Staatssammlung München" xlink:href="http://grbio.org/institution/zoologische-staatssammlung" xlink:type="simple">ZSM</named-content>).</p></tp:treatment-sec><tp:treatment-sec sec-type="Non-type specimens" id="SECID0E5LAG"><title>Non-type specimens.</title><p>South Africa • 2♀♀; KwaZulu-Natal, Ngome Forest, 1 Nov. 1970, H. &amp; M. Townes leg.; (<named-content xmlns:xlink="http://www.w3.org/1999/xlink" content-type="dwc:institutional_code" xlink:title="Zoologische Staatssammlung München" xlink:href="http://grbio.org/institution/zoologische-staatssammlung" xlink:type="simple">ZSM</named-content>).</p></tp:treatment-sec><tp:treatment-sec sec-type="distribution" id="SECID0EIMAG"><title>Distribution.</title><p>South Africa: Eastern Cape (<xref ref-type="bibr" rid="B5">Heinrich 1967</xref>); KwaZulu-Natal (new record) (Fig. <xref ref-type="fig" rid="F8">8</xref>).</p></tp:treatment-sec><tp:treatment-sec sec-type="remarks" id="SECID0EWMAG"><title>Remarks.</title><p>The two specimens used for the first female diagnosis of the species had been identified as <italic><tp:taxon-name><tp:taxon-name-part taxon-name-part-type="genus" reg="Apatetorops">Apatetorops</tp:taxon-name-part><tp:taxon-name-part taxon-name-part-type="species" reg="farquharsoni">farquharsoni</tp:taxon-name-part></tp:taxon-name></italic> by Gerd Heinrich, but the records were never published, despite being integrated into the <named-content xmlns:xlink="http://www.w3.org/1999/xlink" content-type="dwc:institutional_code" xlink:title="Zoologische Staatssammlung München" xlink:href="http://grbio.org/institution/zoologische-staatssammlung" xlink:type="simple">ZSM</named-content> collection.</p><p>In the original identification key, <xref ref-type="bibr" rid="B5">Heinrich (1967</xref>: 81) mentioned “mesosternum uniformly white” as a trait to differentiate <italic><tp:taxon-name><tp:taxon-name-part taxon-name-part-type="genus" reg="Apatetorops"/><tp:taxon-name-part taxon-name-part-type="species" reg="farquharsoni">farquharsoni</tp:taxon-name-part></tp:taxon-name></italic> from <italic><tp:taxon-name><tp:taxon-name-part taxon-name-part-type="genus" reg="Apatetorops"/><tp:taxon-name-part taxon-name-part-type="species" reg="angolae">angolae</tp:taxon-name-part></tp:taxon-name></italic>. However, in the female of the species, the mesosternum is reddish-brown and therefore, the white coloration of the mesosternum should be considered a male-specific trait.</p></tp:treatment-sec><tp:treatment-sec><!--Section generated to contain objects referenced in tp:taxon-treatment.--><fig id="F8" position="float" orientation="portrait"><object-id xmlns:xlink="http://www.w3.org/1999/xlink" content-type="doi" xlink:type="simple">10.3897/zookeys.1214.131071.figure8</object-id><object-id xmlns:xlink="http://www.w3.org/1999/xlink" content-type="arpha" xlink:type="simple">C39F46D4-773F-589A-8B85-410A8C7ECCCD</object-id><label>Figure 8.</label><caption><p>Distribution map of the known species of the genus <italic><tp:taxon-name><tp:taxon-name-part taxon-name-part-type="genus" reg="Protoleptops">Protoleptops</tp:taxon-name-part></tp:taxon-name></italic> Heinrich, 1967.</p></caption><graphic xmlns:xlink="http://www.w3.org/1999/xlink" xlink:href="zookeys-1214-197_article-131071__-g008.jpg" position="float" orientation="portrait" xlink:type="simple" id="oo_1149248.jpg"><uri content-type="original_file" xlink:type="simple">https://binary.pensoft.net/fig/1149248</uri></graphic></fig></tp:treatment-sec><ref-list><ref id="B10"><mixed-citation xmlns:xlink="http://www.w3.org/1999/xlink" xlink:type="simple"><person-group><name name-style="western"><surname>Schmidt</surname><given-names>O</given-names></name><name name-style="western"><surname>Schmidt</surname><given-names>S</given-names></name></person-group> (<year>2011</year>) <article-title>Primary types of <tp:taxon-name><tp:taxon-name-part taxon-name-part-type="subfamily">Ichneumoninae</tp:taxon-name-part></tp:taxon-name> described by Gerd H. Heinrich deposited in the Zoologische Staatssammlung München (<tp:taxon-name><tp:taxon-name-part taxon-name-part-type="order">Hymenoptera</tp:taxon-name-part></tp:taxon-name>, <tp:taxon-name><tp:taxon-name-part taxon-name-part-type="family">Ichneumonidae</tp:taxon-name-part></tp:taxon-name>).</article-title><source>Spixiana</source><volume>34</volume>(<issue>1</issue>): <fpage>59</fpage>–<lpage>107</lpage>.</mixed-citation></ref><ref id="B11"><mixed-citation xmlns:xlink="http://www.w3.org/1999/xlink" xlink:type="simple"><person-group><name name-style="western"><surname>Townes</surname><given-names>HK</given-names></name><name name-style="western"><surname>Townes</surname><given-names>M</given-names></name></person-group> (<year>1973</year>) <article-title>A catalogue and reclassification of the Ethiopian <tp:taxon-name><tp:taxon-name-part taxon-name-part-type="family">Ichneumonidae</tp:taxon-name-part></tp:taxon-name>.</article-title><source>Memoirs of the American Entomological Institute</source><volume>19</volume>: <fpage>1</fpage>–<lpage>416</lpage>.</mixed-citation></ref><ref id="B13"><mixed-citation xmlns:xlink="http://www.w3.org/1999/xlink" xlink:type="simple"><person-group><name name-style="western"><surname>Yu</surname><given-names>DSK</given-names></name><name name-style="western"><surname>Horstmann</surname><given-names>K</given-names></name></person-group> (<year>1997</year>) <article-title>A catalogue of world <tp:taxon-name><tp:taxon-name-part taxon-name-part-type="family">Ichneumonidae</tp:taxon-name-part></tp:taxon-name> (<tp:taxon-name><tp:taxon-name-part taxon-name-part-type="order">Hymenoptera</tp:taxon-name-part></tp:taxon-name>). Part 1: Subfamilies <tp:taxon-name><tp:taxon-name-part taxon-name-part-type="subfamily">Acaenitinae</tp:taxon-name-part></tp:taxon-name> to <tp:taxon-name><tp:taxon-name-part taxon-name-part-type="subfamily">Ophioninae</tp:taxon-name-part></tp:taxon-name>.</article-title><source>Memoirs of the American Entomological Institute</source><volume>58</volume>: <fpage>1</fpage>–<lpage>763</lpage>.</mixed-citation></ref><ref id="B14"><mixed-citation xmlns:xlink="http://www.w3.org/1999/xlink" xlink:type="simple"><person-group><name name-style="western"><surname>Yu</surname><given-names>DSK</given-names></name><name name-style="western"><surname>van Achterberg</surname><given-names>C</given-names></name><name name-style="western"><surname>Horstmann</surname><given-names>K</given-names></name></person-group> (<year>2016</year>) Taxapad 2016, <tp:taxon-name><tp:taxon-name-part taxon-name-part-type="superfamily">Ichneumonoidea</tp:taxon-name-part></tp:taxon-name> 2015. Nepean, Ontario, Canada.</mixed-citation></ref><ref id="B5"><mixed-citation xmlns:xlink="http://www.w3.org/1999/xlink" xlink:type="simple"><person-group><name name-style="western"><surname>Heinrich</surname><given-names>G</given-names></name></person-group> (<year>1967</year>) <source>Synopsis and reclassification of the <tp:taxon-name><tp:taxon-name-part taxon-name-part-type="subfamily">Ichneumoninae</tp:taxon-name-part></tp:taxon-name> Stenopneusticae of Africa south of Sahara (Hym.). Vol. 1. Introduction; Key to Tribes and Subtribes of <tp:taxon-name><tp:taxon-name-part taxon-name-part-type="subfamily">Ichneumoninae</tp:taxon-name-part></tp:taxon-name> Stenopneusticae; Synopsis of the <tp:taxon-name><tp:taxon-name-part taxon-name-part-type="tribe">Protichneumonini</tp:taxon-name-part></tp:taxon-name>, <tp:taxon-name><tp:taxon-name-part taxon-name-part-type="tribe">Ceratojoppini</tp:taxon-name-part></tp:taxon-name>, <tp:taxon-name><tp:taxon-name-part taxon-name-part-type="tribe">Ischnojoppini</tp:taxon-name-part></tp:taxon-name>, <tp:taxon-name><tp:taxon-name-part taxon-name-part-type="tribe">Trogini</tp:taxon-name-part></tp:taxon-name>.</source><publisher-name>Farmington State College Press</publisher-name>, <publisher-loc>Altötting, Germany</publisher-loc>, <size units="page">250 pp</size>.</mixed-citation></ref></ref-list></tp:taxon-treatment>
