# Supplementary material for: ﻿Revision of the Afrotropical genus Protoleptops Heinrich, 1967 (Hymenoptera, Ichneumonidae, Ichneumoninae), with description of a new species from Burundi
Source: Zookeys. 2024 Oct 7;1214:197–216. doi: 10.3897/zookeys.1214.131071 (PMC11474094; doi:10.3897/zookeys.1214.131071)
Supplement: XML Treatment for Protoleptops heinrichi [file zookeys.1214.131071-treatment4.xml]

<!DOCTYPE tp:taxon-treatment
  PUBLIC "-//TaxonX//DTD Taxonomic Treatment Publishing DTD v0 20100105//EN" "tax-treatment-NSO.dtd">
<tp:taxon-treatment xmlns:tp="http://www.plazi.org/taxpub"><tp:treatment-meta><kwd-group><label>Taxon classification</label><kwd>
                <named-content content-type="kingdom">Animalia</named-content>
              </kwd><kwd>
                <named-content content-type="order">Hymenoptera</named-content>
              </kwd><kwd>
                <named-content content-type="family">Ichneumonidae</named-content>
              </kwd></kwd-group><mixed-citation publication-type="journal"><person-group><name><surname>Dal Pos</surname><given-names>Davide</given-names></name><name><surname>De Ketelaere</surname><given-names>Augustijn</given-names></name><name><surname>Di Giovanni</surname><given-names>Filippo</given-names></name></person-group><article-title>﻿Revision of the Afrotropical genus <italic><tp:taxon-name><tp:taxon-name-part taxon-name-part-type="genus" reg="Protoleptops">Protoleptops</tp:taxon-name-part></tp:taxon-name></italic> Heinrich, 1967 (<tp:taxon-name><tp:taxon-name-part taxon-name-part-type="order">Hymenoptera</tp:taxon-name-part></tp:taxon-name>, <tp:taxon-name><tp:taxon-name-part taxon-name-part-type="family">Ichneumonidae</tp:taxon-name-part></tp:taxon-name>, <tp:taxon-name><tp:taxon-name-part taxon-name-part-type="subfamily">Ichneumoninae</tp:taxon-name-part></tp:taxon-name>), with description of a new species from Burundi</article-title><source>Zookeys</source><day>07</day><month>10</month><year>2024</year><volume>1214</volume><fpage>197</fpage><lpage>216</lpage><pub-id pub-id-type="doi">10.3897/zookeys.1214.131071</pub-id></mixed-citation></tp:treatment-meta><tp:nomenclature><label>﻿</label><tp:taxon-name>
              <object-id xmlns:xlink="http://www.w3.org/1999/xlink" content-type="arpha" xlink:type="simple">C0977A2E-5C31-5CE8-997D-CC39E5047B5F</object-id>
              <tp:taxon-name-part taxon-name-part-type="genus" reg="Protoleptops">Protoleptops</tp:taxon-name-part>
              <tp:taxon-name-part taxon-name-part-type="species" reg="heinrichi">heinrichi</tp:taxon-name-part>
            </tp:taxon-name><tp:taxon-authority>Heinrich, 1967</tp:taxon-authority><xref ref-type="fig" rid="F4">Figs 4A–E</xref><xref ref-type="fig" rid="F6">, 6A–C</xref><tp:nomenclature-citation-list><tp:nomenclature-citation><tp:taxon-name>
                  <tp:taxon-name-part taxon-name-part-type="genus" reg="Protoleptops">Protoleptops</tp:taxon-name-part>
                  <tp:taxon-name-part taxon-name-part-type="species" reg="heinrichi">heinrichi</tp:taxon-name-part>
                </tp:taxon-name><comment>Heinrich, 1967: 72–73 (original description, key, figures); <xref ref-type="bibr" rid="B11">Townes and Townes 1973</xref>: 226 (catalogue); <xref ref-type="bibr" rid="B13">Yu and Horstmann 1997</xref>: 530 (catalogue); <xref ref-type="bibr" rid="B14">Yu et al. 2016</xref> (catalogue).</comment></tp:nomenclature-citation></tp:nomenclature-citation-list></tp:nomenclature><tp:treatment-sec sec-type="Differential diagnosis" id="SECID0EMQAG"><title>Differential diagnosis.</title><p><italic><tp:taxon-name><tp:taxon-name-part taxon-name-part-type="genus" reg="Protoleptops">Protoleptops</tp:taxon-name-part><tp:taxon-name-part taxon-name-part-type="species" reg="heinrichi">heinrichi</tp:taxon-name-part></tp:taxon-name></italic> can be easily distinguished from all the other known species of the genus by the following combination of characters: (1) almost complete carination of the propodeum (incomplete in all the other species); (2) absence of a scopa (present in all the other species); and (3) T2–T5 anteriorly constricted (not constricted in all the other species).</p><fig id="F4" position="float" orientation="portrait"><object-id xmlns:xlink="http://www.w3.org/1999/xlink" content-type="doi" xlink:type="simple">10.3897/zookeys.1214.131071.figure4</object-id><object-id xmlns:xlink="http://www.w3.org/1999/xlink" content-type="arpha" xlink:type="simple">01CDB01F-F5BF-580C-AC9C-62B3DEA2ACCF</object-id><label>Figure 4.</label><caption><p><italic><tp:taxon-name><tp:taxon-name-part taxon-name-part-type="genus" reg="Protoleptops">Protoleptops</tp:taxon-name-part><tp:taxon-name-part taxon-name-part-type="species" reg="heinrichi">heinrichi</tp:taxon-name-part></tp:taxon-name></italic> Heinrich, 1967, female, holotype <bold>A</bold> habitus, lateral view; female, paratype <bold>B</bold> face, frontal view <bold>C</bold> hind coxa, ventral view <bold>D</bold> head, mesoscutum, mesoscutellum, and propodeum, dorsal view <bold>E</bold> metasomal tergites, dorsal view. Images of the habitus downloaded from the public <named-content xmlns:xlink="http://www.w3.org/1999/xlink" content-type="dwc:institutional_code" xlink:title="Muséum national d’Histoire naturelle" xlink:href="http://grbio.org/institution/museum-national-dhistoire-naturelle-2" xlink:type="simple">MNHN</named-content> database (available at <ext-link xmlns:xlink="http://www.w3.org/1999/xlink" xlink:href="https://science.mnhn.fr/institution/mnhn/collection/ey/item/ey10172" ext-link-type="uri" xlink:type="simple">https://science.mnhn.fr/institution/mnhn/collection/ey/item/ey10172</ext-link>). Scale bar: 1 cm.</p></caption><graphic xmlns:xlink="http://www.w3.org/1999/xlink" xlink:href="zookeys-1214-197_article-131071__-g004.jpg" position="float" orientation="portrait" xlink:type="simple" id="oo_1149244.jpg"><uri content-type="original_file" xlink:type="simple">https://binary.pensoft.net/fig/1149244</uri></graphic></fig></tp:treatment-sec><tp:treatment-sec sec-type="Original type series" id="SECID0EISAG"><title>Original type series.</title><p><bold><italic>Holotype</italic></bold> (by original designation). Madagascar • ♀; Antsiranana, Ivondro, Feb. 1940; (<named-content xmlns:xlink="http://www.w3.org/1999/xlink" content-type="dwc:institutional_code" xlink:title="Muséum national d’Histoire naturelle" xlink:href="http://grbio.org/institution/museum-national-dhistoire-naturelle-2" xlink:type="simple">MNHN</named-content>). <bold><italic>Paratypes</italic>.</bold> Madagascar • 1♂; Antsiranana, Ivondro, Dec. 1938; <named-content xmlns:xlink="http://www.w3.org/1999/xlink" content-type="dwc:institutional_code" xlink:title="Muséum national d’Histoire naturelle" xlink:href="http://grbio.org/institution/museum-national-dhistoire-naturelle-2" xlink:type="simple">MNHN</named-content> • 1♀; Antsiranana, Rogez, 1935; (<named-content xmlns:xlink="http://www.w3.org/1999/xlink" content-type="dwc:institutional_code" xlink:title="Zoologische Staatssammlung München" xlink:href="http://grbio.org/institution/zoologische-staatssammlung" xlink:type="simple">ZSM</named-content>).</p></tp:treatment-sec><tp:treatment-sec sec-type="material" id="SECID0EPTAG"><title>Material examined.</title><p><bold><italic>Holotype</italic>.</bold> Madagascar • ♀; “[White label] MADAGASCAR // [White label] <italic>Ivondro</italic> // [Blue label] MUSÉUM PARIS / <italic>II.40</italic> / A. SEYRIG // [White label] <italic><tp:taxon-name><tp:taxon-name-part taxon-name-part-type="genus" reg="Apatetor">Apatetor</tp:taxon-name-part></tp:taxon-name></italic> / <italic>heinrichi</italic>/ TYPE // [White label] <italic><tp:taxon-name><tp:taxon-name-part taxon-name-part-type="genus" reg="Protoleptops">Protoleptops</tp:taxon-name-part></tp:taxon-name></italic> / ♀ <italic>heinrichi</italic> / <italic>Heinr.</italic> / det Heinr. // [Red label] Holotype // [Whitel label] Muséum Paris / EY10172”; (<named-content xmlns:xlink="http://www.w3.org/1999/xlink" content-type="dwc:institutional_code" xlink:title="Muséum national d’Histoire naturelle" xlink:href="http://grbio.org/institution/museum-national-dhistoire-naturelle-2" xlink:type="simple">MNHN</named-content>). <bold><italic>Paratypes</italic>.</bold> Madagascar • ♂; “[White label] MADAGASCAR // [White label] <italic>Ivondro</italic> [Written over Rogez, Foret Cote Est] // [Blue label] MUSÉUM PARIS / <italic>XII.38</italic> / A. SEYRIG // [White label] <italic><tp:taxon-name><tp:taxon-name-part taxon-name-part-type="genus" reg="Protoleptops">Protoleptops</tp:taxon-name-part></tp:taxon-name></italic> / <italic>heinrichi</italic> ♂ / <italic>Heinr.</italic> / det Heinr. // [Red label] Allotypus // [Whitel label] Muséum Paris / EY10173”; (<named-content xmlns:xlink="http://www.w3.org/1999/xlink" content-type="dwc:institutional_code" xlink:title="Muséum national d’Histoire naturelle" xlink:href="http://grbio.org/institution/museum-national-dhistoire-naturelle-2" xlink:type="simple">MNHN</named-content>) • ♀; “[White label] MADAGASCAR / Rogez / Foret Core Est // [Blue label] MUSÉUM PARIS / <italic>1935</italic> / A. SEYRIG // [White label] <italic>heinrichi</italic> / <italic>Heinr.</italic> / det. G. Heinr. // [White label] <italic><tp:taxon-name><tp:taxon-name-part taxon-name-part-type="genus" reg="Protoleptops">Protoleptops</tp:taxon-name-part></tp:taxon-name></italic> / <italic>heinrichi</italic> / ♀ <italic>Heinr.</italic> / det Heinr. // [Yellow label] Paratypus”; (<named-content xmlns:xlink="http://www.w3.org/1999/xlink" content-type="dwc:institutional_code" xlink:title="Zoologische Staatssammlung München" xlink:href="http://grbio.org/institution/zoologische-staatssammlung" xlink:type="simple">ZSM</named-content>).</p></tp:treatment-sec><tp:treatment-sec sec-type="Male" id="SECID0EUXAG"><title>Male.</title><p>Described in the original description by <xref ref-type="bibr" rid="B5">Heinrich (1967)</xref> as “Allotype”.</p></tp:treatment-sec><tp:treatment-sec sec-type="distribution" id="SECID0E5XAG"><title>Distribution.</title><p>Madagascar: Antsiranana (<xref ref-type="bibr" rid="B5">Heinrich 1967</xref>) (Fig. <xref ref-type="fig" rid="F8">8</xref>).</p></tp:treatment-sec><tp:treatment-sec sec-type="remarks" id="SECID0EMYAG"><title>Remarks.</title><p>The specific epithet given by Heinrich might appear to be self-glorification, as it is named after himself. However, it is actually a dedication to his friend, A. Seyrig, who was the first to recognize it as a new species and labeled it as “<italic><tp:taxon-name><tp:taxon-name-part taxon-name-part-type="genus" reg="Apatetor">Apatetor</tp:taxon-name-part><tp:taxon-name-part taxon-name-part-type="species" reg="heinrichi">heinrichi</tp:taxon-name-part></tp:taxon-name></italic>”, but never officially described it. When Heinrich discovered the species at the <named-content xmlns:xlink="http://www.w3.org/1999/xlink" content-type="dwc:institutional_code" xlink:title="Muséum national d’Histoire naturelle" xlink:href="http://grbio.org/institution/museum-national-dhistoire-naturelle-2" xlink:type="simple">MNHN</named-content>, he chose to retain the name in honor of his friend’s intentions, stating: “I felt bound to carry out the will of my late friend, rather than to shrink from the possibility of being blamed for self-glorification in using this species name” (<xref ref-type="bibr" rid="B5">Heinrich 1967</xref>: 72).</p></tp:treatment-sec><tp:treatment-sec><!--Section generated to contain objects referenced in tp:taxon-treatment.--><fig id="F6" position="float" orientation="portrait"><object-id xmlns:xlink="http://www.w3.org/1999/xlink" content-type="doi" xlink:type="simple">10.3897/zookeys.1214.131071.figure6</object-id><object-id xmlns:xlink="http://www.w3.org/1999/xlink" content-type="arpha" xlink:type="simple">3A7594FD-4629-5696-83B3-641B4F00B048</object-id><label>Figure 6.</label><caption><p><italic><tp:taxon-name><tp:taxon-name-part taxon-name-part-type="genus" reg="Protoleptops">Protoleptops</tp:taxon-name-part><tp:taxon-name-part taxon-name-part-type="species" reg="heinrichi">heinrichi</tp:taxon-name-part></tp:taxon-name></italic> Heinrich, 1967, male, paratype <bold>A</bold> habitus, lateral view <bold>B</bold> propodeum and metasomal tergites, dorsal view <bold>C</bold> face, frontal view. Downloaded from the public <named-content xmlns:xlink="http://www.w3.org/1999/xlink" content-type="dwc:institutional_code" xlink:title="Muséum national d’Histoire naturelle" xlink:href="http://grbio.org/institution/museum-national-dhistoire-naturelle-2" xlink:type="simple">MNHN</named-content> database (available at <ext-link xmlns:xlink="http://www.w3.org/1999/xlink" xlink:href="https://science.mnhn.fr/institution/mnhn/collection/ey/item/ey10173" ext-link-type="uri" xlink:type="simple">https://science.mnhn.fr/institution/mnhn/collection/ey/item/ey10173</ext-link>). <italic><tp:taxon-name><tp:taxon-name-part taxon-name-part-type="genus" reg="Protoleptops">Protoleptops</tp:taxon-name-part><tp:taxon-name-part taxon-name-part-type="species" reg="magnificus">magnificus</tp:taxon-name-part></tp:taxon-name></italic> (Heinrich, 1967), male, paratype, <bold>D</bold> face, frontal view <bold>E</bold> propodeum and metasomal tergites, dorsal view <bold>F</bold> habitus, lateral view. Scale bar: 1 cm.</p></caption><graphic xmlns:xlink="http://www.w3.org/1999/xlink" xlink:href="zookeys-1214-197_article-131071__-g006.jpg" position="float" orientation="portrait" xlink:type="simple" id="oo_1149246.jpg"><uri content-type="original_file" xlink:type="simple">https://binary.pensoft.net/fig/1149246</uri></graphic></fig><fig id="F8" position="float" orientation="portrait"><object-id xmlns:xlink="http://www.w3.org/1999/xlink" content-type="doi" xlink:type="simple">10.3897/zookeys.1214.131071.figure8</object-id><object-id xmlns:xlink="http://www.w3.org/1999/xlink" content-type="arpha" xlink:type="simple">C39F46D4-773F-589A-8B85-410A8C7ECCCD</object-id><label>Figure 8.</label><caption><p>Distribution map of the known species of the genus <italic><tp:taxon-name><tp:taxon-name-part taxon-name-part-type="genus" reg="Protoleptops">Protoleptops</tp:taxon-name-part></tp:taxon-name></italic> Heinrich, 1967.</p></caption><graphic xmlns:xlink="http://www.w3.org/1999/xlink" xlink:href="zookeys-1214-197_article-131071__-g008.jpg" position="float" orientation="portrait" xlink:type="simple" id="oo_1149248.jpg"><uri content-type="original_file" xlink:type="simple">https://binary.pensoft.net/fig/1149248</uri></graphic></fig></tp:treatment-sec><ref-list><ref id="B11"><mixed-citation xmlns:xlink="http://www.w3.org/1999/xlink" xlink:type="simple"><person-group><name name-style="western"><surname>Townes</surname><given-names>HK</given-names></name><name name-style="western"><surname>Townes</surname><given-names>M</given-names></name></person-group> (<year>1973</year>) <article-title>A catalogue and reclassification of the Ethiopian <tp:taxon-name><tp:taxon-name-part taxon-name-part-type="family">Ichneumonidae</tp:taxon-name-part></tp:taxon-name>.</article-title><source>Memoirs of the American Entomological Institute</source><volume>19</volume>: <fpage>1</fpage>–<lpage>416</lpage>.</mixed-citation></ref><ref id="B13"><mixed-citation xmlns:xlink="http://www.w3.org/1999/xlink" xlink:type="simple"><person-group><name name-style="western"><surname>Yu</surname><given-names>DSK</given-names></name><name name-style="western"><surname>Horstmann</surname><given-names>K</given-names></name></person-group> (<year>1997</year>) <article-title>A catalogue of world <tp:taxon-name><tp:taxon-name-part taxon-name-part-type="family">Ichneumonidae</tp:taxon-name-part></tp:taxon-name> (<tp:taxon-name><tp:taxon-name-part taxon-name-part-type="order">Hymenoptera</tp:taxon-name-part></tp:taxon-name>). Part 1: Subfamilies <tp:taxon-name><tp:taxon-name-part taxon-name-part-type="subfamily">Acaenitinae</tp:taxon-name-part></tp:taxon-name> to <tp:taxon-name><tp:taxon-name-part taxon-name-part-type="subfamily">Ophioninae</tp:taxon-name-part></tp:taxon-name>.</article-title><source>Memoirs of the American Entomological Institute</source><volume>58</volume>: <fpage>1</fpage>–<lpage>763</lpage>.</mixed-citation></ref><ref id="B14"><mixed-citation xmlns:xlink="http://www.w3.org/1999/xlink" xlink:type="simple"><person-group><name name-style="western"><surname>Yu</surname><given-names>DSK</given-names></name><name name-style="western"><surname>van Achterberg</surname><given-names>C</given-names></name><name name-style="western"><surname>Horstmann</surname><given-names>K</given-names></name></person-group> (<year>2016</year>) Taxapad 2016, <tp:taxon-name><tp:taxon-name-part taxon-name-part-type="superfamily">Ichneumonoidea</tp:taxon-name-part></tp:taxon-name> 2015. Nepean, Ontario, Canada.</mixed-citation></ref><ref id="B5"><mixed-citation xmlns:xlink="http://www.w3.org/1999/xlink" xlink:type="simple"><person-group><name name-style="western"><surname>Heinrich</surname><given-names>G</given-names></name></person-group> (<year>1967</year>) <source>Synopsis and reclassification of the <tp:taxon-name><tp:taxon-name-part taxon-name-part-type="subfamily">Ichneumoninae</tp:taxon-name-part></tp:taxon-name> Stenopneusticae of Africa south of Sahara (Hym.). Vol. 1. Introduction; Key to Tribes and Subtribes of <tp:taxon-name><tp:taxon-name-part taxon-name-part-type="subfamily">Ichneumoninae</tp:taxon-name-part></tp:taxon-name> Stenopneusticae; Synopsis of the <tp:taxon-name><tp:taxon-name-part taxon-name-part-type="tribe">Protichneumonini</tp:taxon-name-part></tp:taxon-name>, <tp:taxon-name><tp:taxon-name-part taxon-name-part-type="tribe">Ceratojoppini</tp:taxon-name-part></tp:taxon-name>, <tp:taxon-name><tp:taxon-name-part taxon-name-part-type="tribe">Ischnojoppini</tp:taxon-name-part></tp:taxon-name>, <tp:taxon-name><tp:taxon-name-part taxon-name-part-type="tribe">Trogini</tp:taxon-name-part></tp:taxon-name>.</source><publisher-name>Farmington State College Press</publisher-name>, <publisher-loc>Altötting, Germany</publisher-loc>, <size units="page">250 pp</size>.</mixed-citation></ref></ref-list></tp:taxon-treatment>
