# Supplementary material for: ﻿Revision of the Afrotropical genus Protoleptops Heinrich, 1967 (Hymenoptera, Ichneumonidae, Ichneumoninae), with description of a new species from Burundi
Source: Zookeys. 2024 Oct 7;1214:197–216. doi: 10.3897/zookeys.1214.131071 (PMC11474094; doi:10.3897/zookeys.1214.131071)
Supplement: XML Treatment for Protoleptops magnificus [file zookeys.1214.131071-treatment5.xml]

<!DOCTYPE tp:taxon-treatment
  PUBLIC "-//TaxonX//DTD Taxonomic Treatment Publishing DTD v0 20100105//EN" "tax-treatment-NSO.dtd">
<tp:taxon-treatment xmlns:tp="http://www.plazi.org/taxpub"><tp:treatment-meta><kwd-group><label>Taxon classification</label><kwd>
                <named-content content-type="kingdom">Animalia</named-content>
              </kwd><kwd>
                <named-content content-type="order">Hymenoptera</named-content>
              </kwd><kwd>
                <named-content content-type="family">Ichneumonidae</named-content>
              </kwd></kwd-group><mixed-citation publication-type="journal"><person-group><name><surname>Dal Pos</surname><given-names>Davide</given-names></name><name><surname>De Ketelaere</surname><given-names>Augustijn</given-names></name><name><surname>Di Giovanni</surname><given-names>Filippo</given-names></name></person-group><article-title>﻿Revision of the Afrotropical genus <italic><tp:taxon-name><tp:taxon-name-part taxon-name-part-type="genus" reg="Protoleptops">Protoleptops</tp:taxon-name-part></tp:taxon-name></italic> Heinrich, 1967 (<tp:taxon-name><tp:taxon-name-part taxon-name-part-type="order">Hymenoptera</tp:taxon-name-part></tp:taxon-name>, <tp:taxon-name><tp:taxon-name-part taxon-name-part-type="family">Ichneumonidae</tp:taxon-name-part></tp:taxon-name>, <tp:taxon-name><tp:taxon-name-part taxon-name-part-type="subfamily">Ichneumoninae</tp:taxon-name-part></tp:taxon-name>), with description of a new species from Burundi</article-title><source>Zookeys</source><day>07</day><month>10</month><year>2024</year><volume>1214</volume><fpage>197</fpage><lpage>216</lpage><pub-id pub-id-type="doi">10.3897/zookeys.1214.131071</pub-id></mixed-citation></tp:treatment-meta><tp:nomenclature><label>﻿</label><tp:taxon-name>
              <object-id xmlns:xlink="http://www.w3.org/1999/xlink" content-type="arpha" xlink:type="simple">1C614B6A-4596-5F35-9F12-9C69A833A4EC</object-id>
              <tp:taxon-name-part taxon-name-part-type="genus" reg="Protoleptops">Protoleptops</tp:taxon-name-part>
              <tp:taxon-name-part taxon-name-part-type="species" reg="magnificus">magnificus</tp:taxon-name-part>
            </tp:taxon-name><tp:taxon-authority>(Heinrich, 1967)</tp:taxon-authority><xref ref-type="fig" rid="F5">Figs 5A–F</xref><xref ref-type="fig" rid="F6">, 6D–F</xref><tp:nomenclature-citation-list><tp:nomenclature-citation><tp:taxon-name>
                  <tp:taxon-name-part taxon-name-part-type="genus" reg="Apatetorops">Apatetorops</tp:taxon-name-part>
                  <tp:taxon-name-part taxon-name-part-type="species" reg="magnificus">magnificus</tp:taxon-name-part>
                </tp:taxon-name><comment>Heinrich, 1967: 81–83 (original description, key, figures); <xref ref-type="bibr" rid="B10">Schmidt and Schmidt 2011</xref>: 83 (type catalogue).</comment></tp:nomenclature-citation><tp:nomenclature-citation><tp:taxon-name>
                  <tp:taxon-name-part taxon-name-part-type="genus" reg="Protoleptops">Protoleptops</tp:taxon-name-part>
                  <tp:taxon-name-part taxon-name-part-type="species" reg="magnifica">magnifica</tp:taxon-name-part>
                </tp:taxon-name><comment>[sic]; <xref ref-type="bibr" rid="B11">Townes and Townes 1973</xref>: 226 (catalogue, new combination, incorrect gender agreement).</comment></tp:nomenclature-citation><tp:nomenclature-citation><tp:taxon-name>
                  <tp:taxon-name-part taxon-name-part-type="genus" reg="Protoleptops">Protoleptops</tp:taxon-name-part>
                  <tp:taxon-name-part taxon-name-part-type="species" reg="magnificus">magnificus</tp:taxon-name-part>
                </tp:taxon-name><comment>; <xref ref-type="bibr" rid="B13">Yu and Horstmann 1997</xref>: 530 (catalogue, mandatory change); <xref ref-type="bibr" rid="B14">Yu et al. 2016</xref> (catalogue).</comment></tp:nomenclature-citation></tp:nomenclature-citation-list></tp:nomenclature><tp:treatment-sec sec-type="Differential diagnosis" id="SECID0EK3AG"><title>Differential diagnosis.</title><p><italic><tp:taxon-name><tp:taxon-name-part taxon-name-part-type="genus" reg="Protoleptops">Protoleptops</tp:taxon-name-part><tp:taxon-name-part taxon-name-part-type="species" reg="magnificus">magnificus</tp:taxon-name-part></tp:taxon-name></italic> can be easily distinguished from all the other known species of the genus by the following combination of characters: (1) incomplete carination of the propodeum, with costulae lacking and area dentipara confluent with area externa and area spiracularis (carination almost complete in <italic><tp:taxon-name><tp:taxon-name-part taxon-name-part-type="genus" reg="Protoleptops">P.</tp:taxon-name-part><tp:taxon-name-part taxon-name-part-type="species" reg="heinrichi">heinrichi</tp:taxon-name-part></tp:taxon-name></italic>); (2) temple, in dorsal view, bulging (straight and converging in in <italic><tp:taxon-name><tp:taxon-name-part taxon-name-part-type="genus" reg="Protoleptops">P.</tp:taxon-name-part><tp:taxon-name-part taxon-name-part-type="species" reg="angolae">angolae</tp:taxon-name-part></tp:taxon-name></italic> and <italic><tp:taxon-name><tp:taxon-name-part taxon-name-part-type="genus" reg="Protoleptops">P.</tp:taxon-name-part><tp:taxon-name-part taxon-name-part-type="species" reg="nyeupe">nyeupe</tp:taxon-name-part></tp:taxon-name></italic> sp. nov.); (3) hind tarsus infuscate (white in <italic><tp:taxon-name><tp:taxon-name-part taxon-name-part-type="genus" reg="Protoleptops">P.</tp:taxon-name-part><tp:taxon-name-part taxon-name-part-type="species" reg="angolae">angolae</tp:taxon-name-part></tp:taxon-name></italic> and <italic><tp:taxon-name><tp:taxon-name-part taxon-name-part-type="genus" reg="Protoleptops">P.</tp:taxon-name-part><tp:taxon-name-part taxon-name-part-type="species" reg="nyeupe">nyeupe</tp:taxon-name-part></tp:taxon-name></italic> sp. nov.); (4) presence of a scopa taking up 2/3 of the ventral part of the coxa (absent in <italic><tp:taxon-name><tp:taxon-name-part taxon-name-part-type="genus" reg="Protoleptops">P.</tp:taxon-name-part><tp:taxon-name-part taxon-name-part-type="species" reg="heinrichi">heinrichi</tp:taxon-name-part></tp:taxon-name></italic>, reduced in <italic><tp:taxon-name><tp:taxon-name-part taxon-name-part-type="genus" reg="Protoleptops">P.</tp:taxon-name-part><tp:taxon-name-part taxon-name-part-type="species" reg="angolae">angolae</tp:taxon-name-part></tp:taxon-name></italic> and <italic><tp:taxon-name><tp:taxon-name-part taxon-name-part-type="genus" reg="Protoleptops">P.</tp:taxon-name-part><tp:taxon-name-part taxon-name-part-type="species" reg="farquharsoni">farquharsoni</tp:taxon-name-part></tp:taxon-name></italic>); (5) mesoscutellum with lateral white marks (reddish-orange in <italic><tp:taxon-name><tp:taxon-name-part taxon-name-part-type="genus" reg="Protoleptops">P.</tp:taxon-name-part><tp:taxon-name-part taxon-name-part-type="species" reg="farquharsoni">farquharsoni</tp:taxon-name-part></tp:taxon-name></italic> and <italic><tp:taxon-name><tp:taxon-name-part taxon-name-part-type="genus" reg="Protoleptops">P.</tp:taxon-name-part><tp:taxon-name-part taxon-name-part-type="species" reg="angolae">angolae</tp:taxon-name-part></tp:taxon-name></italic>); (6) T2 longitudinally striate medially (densely punctate in <italic><tp:taxon-name><tp:taxon-name-part taxon-name-part-type="genus" reg="Protoleptops">P.</tp:taxon-name-part><tp:taxon-name-part taxon-name-part-type="species" reg="angolae">angolae</tp:taxon-name-part></tp:taxon-name></italic> and <italic><tp:taxon-name><tp:taxon-name-part taxon-name-part-type="genus" reg="Protoleptops">P.</tp:taxon-name-part><tp:taxon-name-part taxon-name-part-type="species" reg="farquharsoni">farquharsoni</tp:taxon-name-part></tp:taxon-name></italic>); and (7) mesoscutum sparsely and superficially punctate (densely punctate anteriorly in <italic><tp:taxon-name><tp:taxon-name-part taxon-name-part-type="genus" reg="Protoleptops">P.</tp:taxon-name-part><tp:taxon-name-part taxon-name-part-type="species" reg="farquharsoni">farquharsoni</tp:taxon-name-part></tp:taxon-name></italic>).</p><fig id="F5" position="float" orientation="portrait"><object-id xmlns:xlink="http://www.w3.org/1999/xlink" content-type="doi" xlink:type="simple">10.3897/zookeys.1214.131071.figure5</object-id><object-id xmlns:xlink="http://www.w3.org/1999/xlink" content-type="arpha" xlink:type="simple">10F1EBF2-1DD7-5805-AFE6-A97081104F23</object-id><label>Figure 5.</label><caption><p><italic><tp:taxon-name><tp:taxon-name-part taxon-name-part-type="genus" reg="Protoleptops">Protoleptops</tp:taxon-name-part><tp:taxon-name-part taxon-name-part-type="species" reg="magnificus">magnificus</tp:taxon-name-part></tp:taxon-name></italic> (Heinrich, 1967), female, holotype <bold>A</bold> habitus, lateral view <bold>B</bold> face, frontal view <bold>C</bold> head, mesoscutum and mesoscutellum, dorsal view <bold>D</bold> propodeum, dorsal view <bold>E</bold> hind coxa, ventral view <bold>F</bold> metasomal tergites, dorsal view. Scale bar: 1 cm.</p></caption><graphic xmlns:xlink="http://www.w3.org/1999/xlink" xlink:href="zookeys-1214-197_article-131071__-g005.jpg" position="float" orientation="portrait" xlink:type="simple" id="oo_1149245.jpg"><uri content-type="original_file" xlink:type="simple">https://binary.pensoft.net/fig/1149245</uri></graphic></fig></tp:treatment-sec><tp:treatment-sec sec-type="Original type series" id="SECID0EOCBG"><title>Original type series.</title><p><bold><italic>Holotype</italic></bold> (by original designation). Tanzania • ♀; Tanga, West Usambara Mountains, Lushoto, 1700 m 19 Feb. 1962; (<named-content xmlns:xlink="http://www.w3.org/1999/xlink" content-type="dwc:institutional_code" xlink:title="Zoologische Staatssammlung München" xlink:href="http://grbio.org/institution/zoologische-staatssammlung" xlink:type="simple">ZSM</named-content>).</p><fig id="F6" position="float" orientation="portrait"><object-id xmlns:xlink="http://www.w3.org/1999/xlink" content-type="doi" xlink:type="simple">10.3897/zookeys.1214.131071.figure6</object-id><object-id xmlns:xlink="http://www.w3.org/1999/xlink" content-type="arpha" xlink:type="simple">3A7594FD-4629-5696-83B3-641B4F00B048</object-id><label>Figure 6.</label><caption><p><italic><tp:taxon-name><tp:taxon-name-part taxon-name-part-type="genus" reg="Protoleptops">Protoleptops</tp:taxon-name-part><tp:taxon-name-part taxon-name-part-type="species" reg="heinrichi">heinrichi</tp:taxon-name-part></tp:taxon-name></italic> Heinrich, 1967, male, paratype <bold>A</bold> habitus, lateral view <bold>B</bold> propodeum and metasomal tergites, dorsal view <bold>C</bold> face, frontal view. Downloaded from the public <named-content xmlns:xlink="http://www.w3.org/1999/xlink" content-type="dwc:institutional_code" xlink:title="Muséum national d’Histoire naturelle" xlink:href="http://grbio.org/institution/museum-national-dhistoire-naturelle-2" xlink:type="simple">MNHN</named-content> database (available at <ext-link xmlns:xlink="http://www.w3.org/1999/xlink" xlink:href="https://science.mnhn.fr/institution/mnhn/collection/ey/item/ey10173" ext-link-type="uri" xlink:type="simple">https://science.mnhn.fr/institution/mnhn/collection/ey/item/ey10173</ext-link>). <italic><tp:taxon-name><tp:taxon-name-part taxon-name-part-type="genus" reg="Protoleptops">Protoleptops</tp:taxon-name-part><tp:taxon-name-part taxon-name-part-type="species" reg="magnificus">magnificus</tp:taxon-name-part></tp:taxon-name></italic> (Heinrich, 1967), male, paratype, <bold>D</bold> face, frontal view <bold>E</bold> propodeum and metasomal tergites, dorsal view <bold>F</bold> habitus, lateral view. Scale bar: 1 cm.</p></caption><graphic xmlns:xlink="http://www.w3.org/1999/xlink" xlink:href="zookeys-1214-197_article-131071__-g006.jpg" position="float" orientation="portrait" xlink:type="simple" id="oo_1149246.jpg"><uri content-type="original_file" xlink:type="simple">https://binary.pensoft.net/fig/1149246</uri></graphic></fig><p><bold><italic>Paratypes</italic>.</bold> Tanzania • 5♀♀ &amp; 1♂; same locality as the holotype, 17 Feb. 1962; <named-content xmlns:xlink="http://www.w3.org/1999/xlink" content-type="dwc:institutional_code" xlink:title="Zoologische Staatssammlung München" xlink:href="http://grbio.org/institution/zoologische-staatssammlung" xlink:type="simple">ZSM</named-content> • 1♀; same locality as the holotype, 1600 m, 5 Mar. 1962; (<named-content xmlns:xlink="http://www.w3.org/1999/xlink" content-type="dwc:institutional_code" xlink:title="Zoologische Staatssammlung München" xlink:href="http://grbio.org/institution/zoologische-staatssammlung" xlink:type="simple">ZSM</named-content>). South Africa • 1♀; Eastern Cape, Port St. Johns, 20 Feb. 1963; (<named-content xmlns:xlink="http://www.w3.org/1999/xlink" content-type="dwc:institutional_code" xlink:title="Zoologische Staatssammlung München" xlink:href="http://grbio.org/institution/zoologische-staatssammlung" xlink:type="simple">ZSM</named-content>)</p></tp:treatment-sec><tp:treatment-sec sec-type="material" id="SECID0EIFBG"><title>Material examined.</title><p><bold><italic>Holotype</italic>.</bold> Tanzania • ♀; “[White label] TANGANYIKA / W Usambara Mts. / 1700 m. Lushoto / <italic>19</italic>.II.1962 [White label] <italic><tp:taxon-name><tp:taxon-name-part taxon-name-part-type="genus" reg="Apatetorops">Apatetorops</tp:taxon-name-part></tp:taxon-name></italic> / <italic>magnificus</italic> / ♀ <italic>Heinr.</italic> / det.Heinr. // [Red label] Holotype // [Pink label] Zoologische Staatssammlung / München / Type-No.: <named-content xmlns:xlink="http://www.w3.org/1999/xlink" content-type="dwc:institutional_code" xlink:title="Zoologische Staatssammlung München" xlink:href="http://grbio.org/institution/zoologische-staatssammlung" xlink:type="simple">ZSM</named-content>-Hym-00240 // [Red label] Typus Nr. <italic>Hym.</italic> / <italic>420</italic> / Zoologische / Staatsammlung / München.”; (<named-content xmlns:xlink="http://www.w3.org/1999/xlink" content-type="dwc:institutional_code" xlink:title="Zoologische Staatssammlung München" xlink:href="http://grbio.org/institution/zoologische-staatssammlung" xlink:type="simple">ZSM</named-content>). <bold><italic>Paratypes</italic>.</bold> Tanzania • ♂; “[White label] TANGANYIKA / W Usambara Mts. / 1700 m. Lushoto / <italic>17</italic>.II.1962 [White label] <italic><tp:taxon-name><tp:taxon-name-part taxon-name-part-type="genus" reg="Apatetorops">Apatetorops</tp:taxon-name-part></tp:taxon-name></italic> / <italic>magnificus</italic> / ♂ <italic>Heinr.</italic> / det.Heinr. // [Red label] Allotypus”; (<named-content xmlns:xlink="http://www.w3.org/1999/xlink" content-type="dwc:institutional_code" xlink:title="Zoologische Staatssammlung München" xlink:href="http://grbio.org/institution/zoologische-staatssammlung" xlink:type="simple">ZSM</named-content>).</p></tp:treatment-sec><tp:treatment-sec sec-type="Non-type specimens" id="SECID0ERHBG"><title>Non-type specimens.</title><p>South Africa • 1♀; Mpumalanga, Waterval-Boven [=Emgwenya], Elandsrivier, 18.i.2000, J. Halada leg.; (<abbrev xmlns:xlink="http://www.w3.org/1999/xlink" xlink:title="Oberösterreichische Landesmuseen" id="ABBRID0EXHBG" xlink:type="simple">OÖLM</abbrev>).</p></tp:treatment-sec><tp:treatment-sec sec-type="Male" id="SECID0E2HBG"><title>Male.</title><p>Described in the original description by <xref ref-type="bibr" rid="B5">Heinrich (1967)</xref> as “Allotype”.</p></tp:treatment-sec><tp:treatment-sec sec-type="distribution" id="SECID0EFIBG"><title>Distribution.</title><p>South Africa: Eastern Cape (<xref ref-type="bibr" rid="B5">Heinrich 1967</xref>); Mpumalanga (new record); Tanzania: Tanga region (<xref ref-type="bibr" rid="B5">Heinrich 1967</xref>) (Fig. <xref ref-type="fig" rid="F8">8</xref>).</p></tp:treatment-sec><tp:treatment-sec sec-type="remarks" id="SECID0EXIBG"><title>Remarks.</title><p>In their catalogue, <xref ref-type="bibr" rid="B11">Townes and Townes (1973</xref>: 226) provided a new combination for <italic><tp:taxon-name><tp:taxon-name-part taxon-name-part-type="genus" reg="Apatetorops">Apatetorops</tp:taxon-name-part><tp:taxon-name-part taxon-name-part-type="species" reg="magnificus">magnificus</tp:taxon-name-part></tp:taxon-name></italic> Heinrich, 1967, moving the species into the genus <italic><tp:taxon-name><tp:taxon-name-part taxon-name-part-type="genus" reg="Protoleptops">Protoleptops</tp:taxon-name-part></tp:taxon-name></italic>. While doing so, they referred to <italic><tp:taxon-name><tp:taxon-name-part taxon-name-part-type="genus" reg="Protoleptops">Protoleptops</tp:taxon-name-part><tp:taxon-name-part taxon-name-part-type="species" reg="magnifica">magnifica</tp:taxon-name-part></tp:taxon-name></italic> [sic], possibly misinterpreting the gender of the genus <italic><tp:taxon-name><tp:taxon-name-part taxon-name-part-type="genus" reg="Protoleptops">Protoleptops</tp:taxon-name-part></tp:taxon-name></italic> as feminine instead of masculine. Subsequently, <xref ref-type="bibr" rid="B13">Yu and Horstmann (1997</xref>: 530) correctly interpreted the gender as masculine and made the mandatory change to the suffix in accordance with <xref ref-type="bibr" rid="B6">ICZN (1999</xref>: article 34.2).</p></tp:treatment-sec><tp:treatment-sec><!--Section generated to contain objects referenced in tp:taxon-treatment.--><fig id="F8" position="float" orientation="portrait"><object-id xmlns:xlink="http://www.w3.org/1999/xlink" content-type="doi" xlink:type="simple">10.3897/zookeys.1214.131071.figure8</object-id><object-id xmlns:xlink="http://www.w3.org/1999/xlink" content-type="arpha" xlink:type="simple">C39F46D4-773F-589A-8B85-410A8C7ECCCD</object-id><label>Figure 8.</label><caption><p>Distribution map of the known species of the genus <italic><tp:taxon-name><tp:taxon-name-part taxon-name-part-type="genus" reg="Protoleptops">Protoleptops</tp:taxon-name-part></tp:taxon-name></italic> Heinrich, 1967.</p></caption><graphic xmlns:xlink="http://www.w3.org/1999/xlink" xlink:href="zookeys-1214-197_article-131071__-g008.jpg" position="float" orientation="portrait" xlink:type="simple" id="oo_1149248.jpg"><uri content-type="original_file" xlink:type="simple">https://binary.pensoft.net/fig/1149248</uri></graphic></fig></tp:treatment-sec><ref-list><ref id="B10"><mixed-citation xmlns:xlink="http://www.w3.org/1999/xlink" xlink:type="simple"><person-group><name name-style="western"><surname>Schmidt</surname><given-names>O</given-names></name><name name-style="western"><surname>Schmidt</surname><given-names>S</given-names></name></person-group> (<year>2011</year>) <article-title>Primary types of <tp:taxon-name><tp:taxon-name-part taxon-name-part-type="subfamily">Ichneumoninae</tp:taxon-name-part></tp:taxon-name> described by Gerd H. Heinrich deposited in the Zoologische Staatssammlung München (<tp:taxon-name><tp:taxon-name-part taxon-name-part-type="order">Hymenoptera</tp:taxon-name-part></tp:taxon-name>, <tp:taxon-name><tp:taxon-name-part taxon-name-part-type="family">Ichneumonidae</tp:taxon-name-part></tp:taxon-name>).</article-title><source>Spixiana</source><volume>34</volume>(<issue>1</issue>): <fpage>59</fpage>–<lpage>107</lpage>.</mixed-citation></ref><ref id="B11"><mixed-citation xmlns:xlink="http://www.w3.org/1999/xlink" xlink:type="simple"><person-group><name name-style="western"><surname>Townes</surname><given-names>HK</given-names></name><name name-style="western"><surname>Townes</surname><given-names>M</given-names></name></person-group> (<year>1973</year>) <article-title>A catalogue and reclassification of the Ethiopian <tp:taxon-name><tp:taxon-name-part taxon-name-part-type="family">Ichneumonidae</tp:taxon-name-part></tp:taxon-name>.</article-title><source>Memoirs of the American Entomological Institute</source><volume>19</volume>: <fpage>1</fpage>–<lpage>416</lpage>.</mixed-citation></ref><ref id="B13"><mixed-citation xmlns:xlink="http://www.w3.org/1999/xlink" xlink:type="simple"><person-group><name name-style="western"><surname>Yu</surname><given-names>DSK</given-names></name><name name-style="western"><surname>Horstmann</surname><given-names>K</given-names></name></person-group> (<year>1997</year>) <article-title>A catalogue of world <tp:taxon-name><tp:taxon-name-part taxon-name-part-type="family">Ichneumonidae</tp:taxon-name-part></tp:taxon-name> (<tp:taxon-name><tp:taxon-name-part taxon-name-part-type="order">Hymenoptera</tp:taxon-name-part></tp:taxon-name>). Part 1: Subfamilies <tp:taxon-name><tp:taxon-name-part taxon-name-part-type="subfamily">Acaenitinae</tp:taxon-name-part></tp:taxon-name> to <tp:taxon-name><tp:taxon-name-part taxon-name-part-type="subfamily">Ophioninae</tp:taxon-name-part></tp:taxon-name>.</article-title><source>Memoirs of the American Entomological Institute</source><volume>58</volume>: <fpage>1</fpage>–<lpage>763</lpage>.</mixed-citation></ref><ref id="B14"><mixed-citation xmlns:xlink="http://www.w3.org/1999/xlink" xlink:type="simple"><person-group><name name-style="western"><surname>Yu</surname><given-names>DSK</given-names></name><name name-style="western"><surname>van Achterberg</surname><given-names>C</given-names></name><name name-style="western"><surname>Horstmann</surname><given-names>K</given-names></name></person-group> (<year>2016</year>) Taxapad 2016, <tp:taxon-name><tp:taxon-name-part taxon-name-part-type="superfamily">Ichneumonoidea</tp:taxon-name-part></tp:taxon-name> 2015. Nepean, Ontario, Canada.</mixed-citation></ref><ref id="B5"><mixed-citation xmlns:xlink="http://www.w3.org/1999/xlink" xlink:type="simple"><person-group><name name-style="western"><surname>Heinrich</surname><given-names>G</given-names></name></person-group> (<year>1967</year>) <source>Synopsis and reclassification of the <tp:taxon-name><tp:taxon-name-part taxon-name-part-type="subfamily">Ichneumoninae</tp:taxon-name-part></tp:taxon-name> Stenopneusticae of Africa south of Sahara (Hym.). Vol. 1. Introduction; Key to Tribes and Subtribes of <tp:taxon-name><tp:taxon-name-part taxon-name-part-type="subfamily">Ichneumoninae</tp:taxon-name-part></tp:taxon-name> Stenopneusticae; Synopsis of the <tp:taxon-name><tp:taxon-name-part taxon-name-part-type="tribe">Protichneumonini</tp:taxon-name-part></tp:taxon-name>, <tp:taxon-name><tp:taxon-name-part taxon-name-part-type="tribe">Ceratojoppini</tp:taxon-name-part></tp:taxon-name>, <tp:taxon-name><tp:taxon-name-part taxon-name-part-type="tribe">Ischnojoppini</tp:taxon-name-part></tp:taxon-name>, <tp:taxon-name><tp:taxon-name-part taxon-name-part-type="tribe">Trogini</tp:taxon-name-part></tp:taxon-name>.</source><publisher-name>Farmington State College Press</publisher-name>, <publisher-loc>Altötting, Germany</publisher-loc>, <size units="page">250 pp</size>.</mixed-citation></ref><ref id="B6"><mixed-citation xmlns:xlink="http://www.w3.org/1999/xlink" xlink:type="simple">ICZN (<year>1999</year>) International code of zoological nomenclature. 4<sup>th</sup> edn. The International Trust for Zoological Nomenclature, London, UK, [xxix+]306 pp.</mixed-citation></ref></ref-list></tp:taxon-treatment>
