# Supplementary material for: ﻿Revision of the Afrotropical genus Protoleptops Heinrich, 1967 (Hymenoptera, Ichneumonidae, Ichneumoninae), with description of a new species from Burundi
Source: Zookeys. 2024 Oct 7;1214:197–216. doi: 10.3897/zookeys.1214.131071 (PMC11474094; doi:10.3897/zookeys.1214.131071)
Supplement: XML Treatment for Protoleptops nyeupe [file zookeys.1214.131071-treatment6.xml]

<!DOCTYPE tp:taxon-treatment
  PUBLIC "-//TaxonX//DTD Taxonomic Treatment Publishing DTD v0 20100105//EN" "tax-treatment-NSO.dtd">
<tp:taxon-treatment xmlns:tp="http://www.plazi.org/taxpub"><tp:treatment-meta><kwd-group><label>Taxon classification</label><kwd>
                <named-content content-type="kingdom">Animalia</named-content>
              </kwd><kwd>
                <named-content content-type="order">Hymenoptera</named-content>
              </kwd><kwd>
                <named-content content-type="family">Ichneumonidae</named-content>
              </kwd></kwd-group><mixed-citation publication-type="journal"><person-group><name><surname>Dal Pos</surname><given-names>Davide</given-names></name><name><surname>De Ketelaere</surname><given-names>Augustijn</given-names></name><name><surname>Di Giovanni</surname><given-names>Filippo</given-names></name></person-group><article-title>﻿Revision of the Afrotropical genus <italic><tp:taxon-name><tp:taxon-name-part taxon-name-part-type="genus" reg="Protoleptops">Protoleptops</tp:taxon-name-part></tp:taxon-name></italic> Heinrich, 1967 (<tp:taxon-name><tp:taxon-name-part taxon-name-part-type="order">Hymenoptera</tp:taxon-name-part></tp:taxon-name>, <tp:taxon-name><tp:taxon-name-part taxon-name-part-type="family">Ichneumonidae</tp:taxon-name-part></tp:taxon-name>, <tp:taxon-name><tp:taxon-name-part taxon-name-part-type="subfamily">Ichneumoninae</tp:taxon-name-part></tp:taxon-name>), with description of a new species from Burundi</article-title><source>Zookeys</source><day>07</day><month>10</month><year>2024</year><volume>1214</volume><fpage>197</fpage><lpage>216</lpage><pub-id pub-id-type="doi">10.3897/zookeys.1214.131071</pub-id></mixed-citation></tp:treatment-meta><tp:nomenclature><label>﻿</label><tp:taxon-name>
              <object-id xmlns:xlink="http://www.w3.org/1999/xlink" content-type="arpha" xlink:type="simple">D55DA95B-6FE4-5D54-BFDB-C967E167D4BF</object-id>
              <tp:taxon-name-part taxon-name-part-type="genus" reg="Protoleptops">Protoleptops</tp:taxon-name-part>
              <tp:taxon-name-part taxon-name-part-type="species" reg="nyeupe">nyeupe</tp:taxon-name-part>
              <object-id xmlns:xlink="http://www.w3.org/1999/xlink" content-type="zoobank" xlink:type="simple">https://zoobank.org/54F974F4-597C-46A2-B817-0EB76421D494</object-id>
            </tp:taxon-name><tp:taxon-authority>Dal Pos &amp; Di Giovanni</tp:taxon-authority><tp:taxon-status xmlns:xlink="http://www.w3.org/1999/xlink" xlink:type="simple">sp. nov.</tp:taxon-status><xref ref-type="fig" rid="F7">Fig. 7A–E</xref></tp:nomenclature><tp:treatment-sec sec-type="type material" id="SECID0E2LBG"><title>Type material.</title><p><bold><italic>Holotype</italic></bold> • ♀, “[White label] BURUNDI. Rwegura, Kibira / Nat. Park, 2 53 25.9S 29 27 25.4E, / 2226 m, 28-30.I.2011, M. Mei, / P. Cerretti, D. Withmore [Whitmore] leg. // [Red label] HOLOTYPE / <italic><tp:taxon-name><tp:taxon-name-part taxon-name-part-type="genus" reg="Protoleptops">Protoleptops</tp:taxon-name-part></tp:taxon-name></italic> / <italic><tp:taxon-name><tp:taxon-name-part taxon-name-part-type="genus" reg="Protoleptops"/><tp:taxon-name-part taxon-name-part-type="species" reg="nyeupe">nyeupe</tp:taxon-name-part></tp:taxon-name></italic> / Dal Pos &amp; Di Giovanni, des. 2024 // <named-content xmlns:xlink="http://www.w3.org/1999/xlink" content-type="dwc:institutional_code" xlink:title="Florida State Collection of Arthropods" xlink:href="http://grbio.org/institution/florida-state-collection-arthropods-museum-entomology" xlink:type="simple">FSCA</named-content> 00051872” (<named-content xmlns:xlink="http://www.w3.org/1999/xlink" content-type="dwc:institutional_code" xlink:title="Florida State Collection of Arthropods" xlink:href="http://grbio.org/institution/florida-state-collection-arthropods-museum-entomology" xlink:type="simple">FSCA</named-content>). The specimen is in perfect condition. <bold><italic>Paratype</italic></bold> • ♀, same data as the holotype. The specimen is in perfect condition (<abbrev xmlns:xlink="http://www.w3.org/1999/xlink" xlink:title="Museum of Entomology, “Sapienza” University of Rome" id="ABBRID0ECNBG" xlink:type="simple">MZUR</abbrev>).</p><fig id="F7" position="float" orientation="portrait"><object-id xmlns:xlink="http://www.w3.org/1999/xlink" content-type="doi" xlink:type="simple">10.3897/zookeys.1214.131071.figure7</object-id><object-id xmlns:xlink="http://www.w3.org/1999/xlink" content-type="arpha" xlink:type="simple">BBFF52C4-728F-5412-953C-7130B22AED4A</object-id><label>Figure 7.</label><caption><p><italic><tp:taxon-name><tp:taxon-name-part taxon-name-part-type="genus" reg="Protoleptops">Protoleptops</tp:taxon-name-part><tp:taxon-name-part taxon-name-part-type="species" reg="nyeupe">nyeupe</tp:taxon-name-part></tp:taxon-name></italic> Dal Pos &amp; Di Giovanni, sp. nov., female, holotype <bold>A</bold> habitus, dorsal view <bold>B</bold> propodeum and T1-T2, dorsal view <bold>C</bold> head, dorsal view <bold>D</bold> face, frontal view <bold>E</bold> hind coxa, ventral view. Scale bar: 1 cm.</p></caption><graphic xmlns:xlink="http://www.w3.org/1999/xlink" xlink:href="zookeys-1214-197_article-131071__-g007.jpg" position="float" orientation="portrait" xlink:type="simple" id="oo_1149247.jpg"><uri content-type="original_file" xlink:type="simple">https://binary.pensoft.net/fig/1149247</uri></graphic></fig></tp:treatment-sec><tp:treatment-sec sec-type="Differential diagnosis" id="SECID0EIOBG"><title>Differential diagnosis.</title><p><italic><tp:taxon-name><tp:taxon-name-part taxon-name-part-type="genus" reg="Protoleptops">Protoleptops</tp:taxon-name-part><tp:taxon-name-part taxon-name-part-type="species" reg="nyeupe">nyeupe</tp:taxon-name-part></tp:taxon-name></italic> sp. nov. can be easily distinguished from all the other known species of the genus by the following combination of characters: (1) incomplete carination of the propodeum, with costulae lacking and area dentipara confluent with area externa and area spiracularis (almost complete in <italic><tp:taxon-name><tp:taxon-name-part taxon-name-part-type="genus" reg="Protoleptops">P.</tp:taxon-name-part><tp:taxon-name-part taxon-name-part-type="species" reg="heinrichi">heinrichi</tp:taxon-name-part></tp:taxon-name></italic>); (2) temples straight and converging (bulging and not converging in <italic><tp:taxon-name><tp:taxon-name-part taxon-name-part-type="genus" reg="Protoleptops">P.</tp:taxon-name-part><tp:taxon-name-part taxon-name-part-type="species" reg="farquharsoni">farquharsoni</tp:taxon-name-part></tp:taxon-name></italic>, <italic><tp:taxon-name><tp:taxon-name-part taxon-name-part-type="genus" reg="Protoleptops">P.</tp:taxon-name-part><tp:taxon-name-part taxon-name-part-type="species" reg="heinrichi">heinrichi</tp:taxon-name-part></tp:taxon-name></italic> and <italic><tp:taxon-name><tp:taxon-name-part taxon-name-part-type="genus" reg="Protoleptops">P.</tp:taxon-name-part><tp:taxon-name-part taxon-name-part-type="species" reg="magnificus">magnificus</tp:taxon-name-part></tp:taxon-name></italic>); (3) white hind tarsus (infuscate in <italic><tp:taxon-name><tp:taxon-name-part taxon-name-part-type="genus" reg="Protoleptops">P.</tp:taxon-name-part><tp:taxon-name-part taxon-name-part-type="species" reg="farquharsoni">farquharsoni</tp:taxon-name-part></tp:taxon-name></italic>, <italic><tp:taxon-name><tp:taxon-name-part taxon-name-part-type="genus" reg="Protoleptops">P.</tp:taxon-name-part><tp:taxon-name-part taxon-name-part-type="species" reg="heinrichi">heinrichi</tp:taxon-name-part></tp:taxon-name></italic>, and <italic><tp:taxon-name><tp:taxon-name-part taxon-name-part-type="genus" reg="Protoleptops">P.</tp:taxon-name-part><tp:taxon-name-part taxon-name-part-type="species" reg="magnificus">magnificus</tp:taxon-name-part></tp:taxon-name></italic>); (4) presence of a scopa taking up 1/3 of the ventral part of the coxa (absent in <italic><tp:taxon-name><tp:taxon-name-part taxon-name-part-type="genus" reg="Protoleptops">P.</tp:taxon-name-part><tp:taxon-name-part taxon-name-part-type="species" reg="heinrichi">heinrichi</tp:taxon-name-part></tp:taxon-name></italic>, reduced in <italic><tp:taxon-name><tp:taxon-name-part taxon-name-part-type="genus" reg="Protoleptops">P.</tp:taxon-name-part><tp:taxon-name-part taxon-name-part-type="species" reg="angolae">angolae</tp:taxon-name-part></tp:taxon-name></italic> and <italic><tp:taxon-name><tp:taxon-name-part taxon-name-part-type="genus" reg="Protoleptops">P.</tp:taxon-name-part><tp:taxon-name-part taxon-name-part-type="species" reg="farquharsoni">farquharsoni</tp:taxon-name-part></tp:taxon-name></italic>, and taking up 2/3 of the ventral side of the coxa in <italic><tp:taxon-name><tp:taxon-name-part taxon-name-part-type="genus" reg="Protoleptops">P.</tp:taxon-name-part><tp:taxon-name-part taxon-name-part-type="species" reg="magnificus">magnificus</tp:taxon-name-part></tp:taxon-name></italic>); (5) mesocutellum entirely white (reddish-orange in <italic><tp:taxon-name><tp:taxon-name-part taxon-name-part-type="genus" reg="Protoleptops">P.</tp:taxon-name-part><tp:taxon-name-part taxon-name-part-type="species" reg="farquharsoni">farquharsoni</tp:taxon-name-part></tp:taxon-name></italic> and <italic><tp:taxon-name><tp:taxon-name-part taxon-name-part-type="genus" reg="Protoleptops">P.</tp:taxon-name-part><tp:taxon-name-part taxon-name-part-type="species" reg="angolae">angolae</tp:taxon-name-part></tp:taxon-name></italic>; with lateral white marks in <italic><tp:taxon-name><tp:taxon-name-part taxon-name-part-type="genus" reg="Protoleptops">P.</tp:taxon-name-part><tp:taxon-name-part taxon-name-part-type="species" reg="heinrichi">heinrichi</tp:taxon-name-part></tp:taxon-name></italic> and <italic><tp:taxon-name><tp:taxon-name-part taxon-name-part-type="genus" reg="Protoleptops">P.</tp:taxon-name-part><tp:taxon-name-part taxon-name-part-type="species" reg="magnificus">magnificus</tp:taxon-name-part></tp:taxon-name></italic>); (6) T2 medially longitudinally striate (densely punctate in <italic><tp:taxon-name><tp:taxon-name-part taxon-name-part-type="genus" reg="Protoleptops">P.</tp:taxon-name-part><tp:taxon-name-part taxon-name-part-type="species" reg="angolae">angolae</tp:taxon-name-part></tp:taxon-name></italic> and <italic><tp:taxon-name><tp:taxon-name-part taxon-name-part-type="genus" reg="Protoleptops">P.</tp:taxon-name-part><tp:taxon-name-part taxon-name-part-type="species" reg="farquharsoni">farquharsoni</tp:taxon-name-part></tp:taxon-name></italic>); (7) area petiolaris well delimited (not well delimited in <italic><tp:taxon-name><tp:taxon-name-part taxon-name-part-type="genus" reg="Protoleptops">P.</tp:taxon-name-part><tp:taxon-name-part taxon-name-part-type="species" reg="angolae">angolae</tp:taxon-name-part></tp:taxon-name></italic> sp. nov.); and (8) mesopleuron superficially and sparsely punctate (densely and strongly punctate in <italic><tp:taxon-name><tp:taxon-name-part taxon-name-part-type="genus" reg="Protoleptops">P.</tp:taxon-name-part><tp:taxon-name-part taxon-name-part-type="species" reg="angolae">angolae</tp:taxon-name-part></tp:taxon-name></italic>).</p></tp:treatment-sec><tp:treatment-sec sec-type="etymology" id="SECID0EKVBG"><title>Etymology.</title><p>The specific epithet <italic><tp:taxon-name><tp:taxon-name-part taxon-name-part-type="genus" reg="Protoleptops"/><tp:taxon-name-part taxon-name-part-type="species" reg="nyeupe">nyeupe</tp:taxon-name-part></tp:taxon-name></italic> is a noun in apposition, derived from the Swahili word “<tp:taxon-name><tp:taxon-name-part taxon-name-part-type="genus" reg="Protoleptops"/><tp:taxon-name-part taxon-name-part-type="species" reg="nyeupe">nyeupe</tp:taxon-name-part></tp:taxon-name>” for white. This name refers to the extensive white coloration of the mesoscutum and mesoscutellum, which stands in stark contrast to the dark coloration of the rest of the body.</p></tp:treatment-sec><tp:treatment-sec sec-type="description" id="SECID0EDWBG"><title>Description.</title><p>Holotype female. Body length: 17.8 mm; fore wing length: 14.2 mm. <bold><italic>Head</italic>.</bold> Overall shining; face subquadrate, as wide as medially high, smooth, with very sparse and superficial punctures, medio-apically protruding in a very distinct blunt tubercle right below antennal sockets, clear delimitation between clypeus and face present; frons concave, smooth and shining; vertex matt and impunctate; ocellar triangle equilateral, elevated and proximally delimited by a shallow sulcus; ocular-ocellar distance about 1.3 × ocellus diameter, inter-ocellar distance 1.0 × ocellus diameter; occipital carina distinct and complete, meeting hypostomal carina at base of mandible; temples straight and converging in dorsal view; gena, in lateral view, not strongly inflated, matt; clypeus medially slightly convex in lateral view, shining with straight apical margin and almost completely impunctate; malar space about 0.7 × basal width of mandible; malar sulcus present and shagreened; mandible robust, with sparse setiferous punctures centrally, teeth rather stout and widely separated with ventral tooth shorter (about 0.5 ×) than upper tooth; maxillary palp long, reaching fore coxa, 5<sup>th</sup> segment about 1.5 × as long as 4<sup>th</sup>; antenna with 45 flagellomeres, slightly enlarged, with flagellomeres 20–38 ventrally flattened and 1.4 × as wide as long, 1<sup>st</sup> flagellomere about 1.3 × as long as 2<sup>nd</sup>, apical flagellomere distinctly longer than wide. <bold><italic>Mesosoma</italic></bold>. Overall shining; pronotum with shallow punctures; epomia present and strong; propleuron smooth, with dense, shallow punctures and covered with setae, projected into a blunt, rounded flange ventro-apically; mesoscutum subquadrate, smooth, impunctate, notauli absent; mesoscutellum not elevated over metascutellum, impunctate and not carinated; mesopleuron shining on upper 1/3, with shallow and sparse punctures, more densely and finely punctate ventrally, on upper-posterior section with a deep sulcus right below subtegular ridge; epicnemial carina continuous with subtegular ridge; subtegular ridge strongly projecting outwardly anteriorly; sternaulus absent; posterior transverse carina of mesosternum completely absent; metapleuron with dense, shallow punctures, juxtacoxal carina absent; propodeum short in lateral view, sloping gently with almost no horizontal portion, overall irregularly sculptured throughout except for anterior margin and for area basalis and area petiolaris, which are completely smooth and almost shining; lateral longitudinal carina present throughout length of propodeum; lateromedian longitudinal carina present; anterior transverse carina absent so that area basalis and area superomedia are continuous; posterior transverse carina present only medially, delimiting a small area petiolaris. <bold><italic>Legs</italic>.</bold> All coxae setose; fore and middle coxae ventrally impunctate; hind coxa with dense punctures throughout; scopa present, occupying 1/3 of apico-ventral region of hind coxa. Hind femur about 5.3 × as long as medially high. Tarsal claws without pecten. <bold><italic>Wings</italic>.</bold> Fore wing with 3rs-m present, areolet rhomboidal, with 3rs-m and 2rs-m converging; 1cu-a opposite M&amp;RS, CU between 1m-cu&amp;M and 2cu-a about 1.5 × as long as 2cu-a. Hind wing with distal abscissa of CU present, pigmented, CU about 3.5 × as long as cu-a. <bold><italic>Metasoma</italic>.</bold> T1 shining throughout, with postpetiole longitudinally striate except shagreened posterior portion with sparse punctures; T2 with gastrocoeli deep and subquadrate; thyridia present, space between gastroceoli narrower than one gastrocoelus; T3 superficially and densely punctate, impunctate posteriorly; remaining tergites shagreened; terebra (i.e., external visible portion of the ovipositor) short, with densely setose ovipositor sheaths. <bold><italic>Coloration</italic>.</bold> Head black with central area of face, clypeus and mandible (except black apical teeth) reddish-brown; two white comma-shaped patches on frons running from frontal orbit towards ocellar triangle. Scape and pedicel black with only a reddish-brown patch; flagellum black with white annulus present only on dorsal side, from 10<sup>th</sup> to 15<sup>th</sup> flagellomeres. Mesosoma reddish-brown, with dorso-lateral portion of propleuron, entire mesoscutum, and mesoscutellum white; dorsal portion of mesopleuron, metanotal trough and anterior portion of propodeum infuscate. Legs overall reddish-brown, with dorsal sides of all femora and fore and mid tibiae infuscate; hind tibia, fore and mid tarsi, black; hind tarsus white with only proximal part of basitarsus, distal portion of telotarsus and claws black. Wing entirely hyaline with pterostigma centrally light brown. Metasoma with T1–T3 reddish-brown with only an infuscate patch on postero-median portion of T2 and T3; T4 infuscate; T4–T8 black.</p><p><bold>Male.</bold> Unknown.</p></tp:treatment-sec><tp:treatment-sec sec-type="host" id="SECID0EQXBG"><title>Host.</title><p>Unknown.</p></tp:treatment-sec><tp:treatment-sec sec-type="distribution" id="SECID0EVXBG"><title>Distribution.</title><p>Burundi: Cibitoke Province (Fig. <xref ref-type="fig" rid="F8">8</xref>).</p><fig id="F8" position="float" orientation="portrait"><object-id xmlns:xlink="http://www.w3.org/1999/xlink" content-type="doi" xlink:type="simple">10.3897/zookeys.1214.131071.figure8</object-id><object-id xmlns:xlink="http://www.w3.org/1999/xlink" content-type="arpha" xlink:type="simple">C39F46D4-773F-589A-8B85-410A8C7ECCCD</object-id><label>Figure 8.</label><caption><p>Distribution map of the known species of the genus <italic><tp:taxon-name><tp:taxon-name-part taxon-name-part-type="genus" reg="Protoleptops">Protoleptops</tp:taxon-name-part></tp:taxon-name></italic> Heinrich, 1967.</p></caption><graphic xmlns:xlink="http://www.w3.org/1999/xlink" xlink:href="zookeys-1214-197_article-131071__-g008.jpg" position="float" orientation="portrait" xlink:type="simple" id="oo_1149248.jpg"><uri content-type="original_file" xlink:type="simple">https://binary.pensoft.net/fig/1149248</uri></graphic></fig></tp:treatment-sec></tp:taxon-treatment>
